# Supplementary material for: Deconstructing heterogeneity of replicative senescence in human mesenchymal stem cells at single cell resolution
Source: GeroScience. 2023 Jun 14;46(1):999–1015. doi: 10.1007/s11357-023-00829-y (PMC10828319; doi:10.1007/s11357-023-00829-y)
Supplement: Supplementary file 1 — Supplementary file1 (XLSX 11 KB) [file 11357_2023_829_MOESM1_ESM.xlsx]

## Sheet: Sheet1
Sample	Estimated Number of Cells	Mean Reads per Cell	Median Genes per Cell	Number of Reads	Valid Barcodes	Sequencing Saturation	Q30 Bases in Barcode	Q30 Bases in RNA Read	Q30 Bases in Sample Index	Q30 Bases in UMI	Reads Mapped to Genome	Reads Mapped Confidently to Genome	Reads Mapped Confidently to Intergenic Regions	Reads Mapped Confidently to Intronic Regions	Reads Mapped Confidently to Exonic Regions	Reads Mapped Confidently to Transcriptome	Reads Mapped Antisense to Gene	Fraction Reads in Cells	Total Genes Detected	Median UMI Counts per Cell
Gen22_LG_D22	17349	28399	2643	492705981	0.979	0.44	0.96	0.853	0.957	0.954	0.94	0.92	0.021	0.126	0.772	0.733	0.012	0.985	22477	10366
Gen22_LG_D49	10857	22309	2472	242215738	0.976	0.32	0.963	0.869	0.957	0.957	0.956	0.937	0.021	0.139	0.777	0.74	0.011	0.952	21275	8145
Gen22_LG_D86	20883	22489	2740	469648495	0.976	0.18	0.96	0.846	0.95	0.954	0.93	0.906	0.023	0.104	0.779	0.739	0.011	0.829	22249	11779
Gen22_MSC_LG_T0_D23_rep_2	7787	24452	2939	190411402	0.98	0.249	0.962	0.849	0.953	0.956	0.941	0.921	0.021	0.12	0.781	0.744	0.011	0.956	21078	12226
Gen22_MSC_LG_T0_D23_rep_3	7851	23483	2914	184372277	0.98	0.242	0.963	0.849	0.952	0.957	0.941	0.921	0.021	0.12	0.779	0.743	0.011	0.938	21048	12195
Gen22_MSC_LG_T1_D49_rep_2	8765	19618	2600	171959836	0.98	0.265	0.964	0.85	0.959	0.958	0.94	0.921	0.018	0.09	0.813	0.778	0.008	0.879	20141	10593
Gen22_MSC_LG_T1_D49_rep_3	11666	19820	2454	231220539	0.98	0.316	0.964	0.849	0.951	0.958	0.938	0.919	0.018	0.094	0.808	0.773	0.008	0.889	20824	9597
Gen22_MSC_LG_T2_D86_rep_2	17980	21787	1831	391737675	0.98	0.576	0.963	0.854	0.956	0.956	0.936	0.916	0.023	0.119	0.774	0.738	0.011	0.922	21655	5922
Gen22_MSC_LG_T2_D86_rep_3	16316	21128	2147	344725258	0.98	0.456	0.958	0.846	0.949	0.953	0.944	0.925	0.021	0.115	0.789	0.749	0.011	0.952	21163	7657
