# Supplementary material for: Deconstructing heterogeneity of replicative senescence in human mesenchymal stem cells at single cell resolution
Source: GeroScience. 2023 Jun 14;46(1):999–1015. doi: 10.1007/s11357-023-00829-y (PMC10828319; doi:10.1007/s11357-023-00829-y)
Supplement: Supplementary file 3 — Supplementary file3 (XLSX 223 KB) [file 11357_2023_829_MOESM3_ESM.xlsx]

## Sheet: Sheet1
	p_val	avg_logFC	pct.1	pct.2	p_val_adj	cluster	gene					p_val	avg_logFC	pct.1	pct.2	p_val_adj	time_point	gene
NUPR1	0	0.683364	0.817	0.464	0	0	NUPR1				KRT18	0	1.33714	0.889	0.361	0	T0	KRT18
BGN	0	0.572433	0.964	0.834	0	0	BGN				IGFBP2	0	1.22824	0.639	0.19	0	T0	IGFBP2
TRIB3	0	0.49662	0.747	0.435	0	0	TRIB3				SHISA2	0	0.934434	0.82	0.429	0	T0	SHISA2
EIF3E	0	0.424586	0.974	0.923	0	0	EIF3E				MEST	0	0.904772	0.859	0.488	0	T0	MEST
ZFAS1	0	0.408165	0.99	0.968	0	0	ZFAS1				IGFBP4	0	0.900637	0.894	0.536	0	T0	IGFBP4
S100A4	0	0.394972	0.629	0.498	0	0	S100A4				FHL1	0	0.764303	0.778	0.301	0	T0	FHL1
GDF15	0	0.368948	0.549	0.312	0	0	GDF15				TUBA1B	0	0.748162	0.979	0.923	0	T0	TUBA1B
RPS4Y1	0	0.36316	0.913	0.843	0	0	RPS4Y1				PRKCDBP	0	0.695106	0.639	0.281	0	T0	PRKCDBP
IFITM3	0	0.349096	0.821	0.636	0	0	IFITM3				PPP1R14B	0	0.694671	0.987	0.893	0	T0	PPP1R14B
CTSD	0	0.346203	0.903	0.717	0	0	CTSD				MYL9	0	0.693464	0.77	0.483	0	T0	MYL9
SFRP2	0	0.343934	0.431	0.286	0	0	SFRP2				HMGN2	0	0.678073	0.979	0.865	0	T0	HMGN2
EEF2	0	0.343745	0.999	0.998	0	0	EEF2				CNN1	0	0.670021	0.729	0.239	0	T0	CNN1
POSTN	0	0.340518	0.933	0.738	0	0	POSTN				UBE2S	0	0.650069	0.816	0.617	0	T0	UBE2S
RPL7	0	0.340346	1	1	0	0	RPL7				PCLAF	0	0.634269	0.618	0.23	0	T0	PCLAF
TGFBI	0	0.339833	0.975	0.932	0	0	TGFBI				SPATS2L	0	0.610363	0.853	0.519	0	T0	SPATS2L
VCAN	0	0.326922	0.891	0.742	0	0	VCAN				H2AFZ	0	0.609876	0.995	0.957	0	T0	H2AFZ
NPC2	0	0.325517	0.996	0.983	0	0	NPC2				SDC2	0	0.608825	0.88	0.496	0	T0	SDC2
LUM	0	0.311514	0.594	0.39	0	0	LUM				MAP3K7CL	0	0.581474	0.501	0.136	0	T0	MAP3K7CL
EIF1	0	0.307322	1	1	0	0	EIF1				SELENOW	0	0.552604	0.9	0.633	0	T0	SELENOW
RSL24D1	0	0.304564	0.893	0.766	0	0	RSL24D1				KRT7	0	0.546981	0.339	0.046	0	T0	KRT7
AEBP1	0	0.285572	0.737	0.566	0	0	AEBP1				HIST1H4C	0	0.54651	0.712	0.535	0	T0	HIST1H4C
RPL21	0	0.283037	1	1	0	0	RPL21				PRSS23	0	0.52615	0.998	0.941	0	T0	PRSS23
UQCRB	0	0.274901	0.984	0.949	0	0	UQCRB				IDH2	0	0.523036	0.868	0.538	0	T0	IDH2
ATF4	0	0.272688	0.953	0.838	0	0	ATF4				NREP	0	0.522366	0.956	0.824	0	T0	NREP
DDIT4	0	0.27089	0.499	0.276	0	0	DDIT4				CSRP2	0	0.519121	0.819	0.491	0	T0	CSRP2
RPS3A	0	0.269994	1	1	0	0	RPS3A				COTL1	0	0.517522	0.944	0.781	0	T0	COTL1
C6orf48	0	0.26552	0.947	0.897	0	0	C6orf48				EIF5A	0	0.513279	0.981	0.91	0	T0	EIF5A
COL1A1	0	0.263858	0.999	0.997	0	0	COL1A1				H2AFV	0	0.502726	0.941	0.749	0	T0	H2AFV
TIMP1	0	0.260105	0.927	0.847	0	0	TIMP1				LINC01638	0	0.499513	0.751	0.383	0	T0	LINC01638
TKT	0	0.253456	0.898	0.8	0	0	TKT				RBM3	0	0.498562	0.986	0.851	0	T0	RBM3
NNMT	0	0.251835	0.849	0.665	0	0	NNMT				ID3	0	0.497179	0.658	0.49	0	T0	ID3
GUK1	0	-0.250045	0.986	0.985	0	0	GUK1				PALLD	0	0.496378	0.892	0.595	0	T0	PALLD
CALM3	0	-0.251015	0.695	0.793	0	0	CALM3				HES4	0	0.491547	0.738	0.387	0	T0	HES4
RPL22L1	0	-0.253373	0.901	0.933	0	0	RPL22L1				SRM	0	0.489402	0.956	0.781	0	T0	SRM
EIF5A	0	-0.253541	0.93	0.933	0	0	EIF5A				IGFBP3	0	0.473816	0.596	0.42	0	T0	IGFBP3
CDKN3	0	-0.254016	0.033	0.186	0	0	CDKN3				TAGLN2	0	0.473329	0.984	0.864	0	T0	TAGLN2
COX8A	0	-0.255173	0.961	0.968	0	0	COX8A				OCIAD2	0	0.466158	0.388	0.073	0	T0	OCIAD2
PRELID1	0	-0.257397	0.976	0.975	0	0	PRELID1				CDH6	0	0.461471	0.31	0.032	0	T0	CDH6
KRT10	0	-0.258393	0.956	0.964	0	0	KRT10				MSC	0	0.459914	0.595	0.29	0	T0	MSC
MZT2B	0	-0.258762	0.991	0.988	0	0	MZT2B				NUCKS1	0	0.457742	0.959	0.863	0	T0	NUCKS1
SRM	0	-0.261493	0.816	0.844	0	0	SRM				ST3GAL5	0	0.453457	0.605	0.18	0	T0	ST3GAL5
SH3BGRL3	0	-0.263863	1	0.999	0	0	SH3BGRL3				PTMS	0	0.451272	0.998	0.975	0	T0	PTMS
MIF	0	-0.267375	0.897	0.927	0	0	MIF				C12orf75	0	0.448112	0.981	0.877	0	T0	C12orf75
ANP32E	0	-0.26779	0.241	0.425	0	0	ANP32E				TPM1	0	0.448033	1	0.997	0	T0	TPM1
MEG3	0	-0.267883	0.776	0.83	0	0	MEG3				SYNJ2	0	0.4456	0.706	0.302	0	T0	SYNJ2
CD99	0	-0.268336	0.968	0.978	0	0	CD99				DSTN	0	0.440572	1	0.99	0	T0	DSTN
PKIB	0	-0.270582	0.326	0.501	0	0	PKIB				IGFBP7	0	0.438123	0.996	0.93	0	T0	IGFBP7
POLR2L	0	-0.271486	0.987	0.992	0	0	POLR2L				DSP	0	0.437013	0.672	0.314	0	T0	DSP
COX7A2	0	-0.273646	0.983	0.987	0	0	COX7A2				CCDC80	0	0.434998	0.932	0.744	0	T0	CCDC80
TK1	0	-0.279414	0.071	0.257	0	0	TK1				BIRC5	0	0.433406	0.376	0.111	0	T0	BIRC5
TMA7	0	-0.291292	0.997	0.996	0	0	TMA7				PKIB	0	0.432917	0.689	0.347	0	T0	PKIB
PHLDA2	0	-0.296487	0.85	0.916	0	0	PHLDA2				CSRP1	0	0.429221	0.821	0.551	0	T0	CSRP1
DTYMK	0	-0.309057	0.462	0.573	0	0	DTYMK				ARID5B	0	0.426117	0.783	0.553	0	T0	ARID5B
CENPW	0	-0.310592	0.191	0.349	0	0	CENPW				HMGB1	0	0.424949	0.978	0.927	0	T0	HMGB1
CENPF	0	-0.319884	0.037	0.174	0	0	CENPF				STC2	0	0.418533	0.843	0.662	0	T0	STC2
MAP3K7CL	0	-0.320362	0.124	0.296	0	0	MAP3K7CL				ARPC2	0	0.412453	0.999	0.995	0	T0	ARPC2
MT1E	0	-0.321501	0.637	0.733	0	0	MT1E				AXL	0	0.406811	0.888	0.729	0	T0	AXL
HMGA2	0	-0.326925	0.523	0.672	0	0	HMGA2				CKS1B	0	0.406283	0.584	0.402	0	T0	CKS1B
HNRNPH1	0	-0.333433	0.519	0.629	0	0	HNRNPH1				ANP32E	0	0.392287	0.608	0.271	0	T0	ANP32E
SELENOW	0	-0.334393	0.645	0.744	0	0	SELENOW				RANBP1	0	0.385543	0.916	0.816	0	T0	RANBP1
SPATS2L	0	-0.340031	0.525	0.66	0	0	SPATS2L				TK1	0	0.38131	0.417	0.112	0	T0	TK1
CDC42	0	-0.354299	0.839	0.886	0	0	CDC42				S100A10	0	0.375827	0.997	0.971	0	T0	S100A10
AKAP12	0	-0.361154	0.459	0.649	0	0	AKAP12				COL4A1	0	0.370643	0.966	0.764	0	T0	COL4A1
S100A16	0	-0.368559	0.86	0.92	0	0	S100A16				HMGN1	0	0.365576	0.996	0.97	0	T0	HMGN1
H2AFV	0	-0.372135	0.758	0.828	0	0	H2AFV				GNAI2	0	0.363771	0.941	0.778	0	T0	GNAI2
TMSB10	0	-0.378958	1	1	0	0	TMSB10				HMGN3	0	0.361144	0.905	0.697	0	T0	HMGN3
UBE2C	0	-0.38885	0.061	0.185	0	0	UBE2C				CDKN2B	0	0.358425	0.515	0.229	0	T0	CDKN2B
DCBLD2	0	-0.39231	0.737	0.831	0	0	DCBLD2				PTMA	0	0.358319	1	0.996	0	T0	PTMA
HMGN2	0	-0.392774	0.916	0.897	0	0	HMGN2				FERMT2	0	0.358295	0.721	0.412	0	T0	FERMT2
PPP1R14B	0	-0.402945	0.917	0.925	0	0	PPP1R14B				LOXL1	0	0.35799	0.956	0.814	0	T0	LOXL1
BIRC5	0	-0.406585	0.051	0.245	0	0	BIRC5				AKAP12	0	0.35766	0.765	0.523	0	T0	AKAP12
AXL	0	-0.408117	0.689	0.811	0	0	AXL				HMGB2	0	0.350474	0.344	0.198	0	T0	HMGB2
NUCKS1	0	-0.411343	0.851	0.908	0	0	NUCKS1				CENPW	0	0.346661	0.477	0.23	0	T0	CENPW
HMGA1	0	-0.418076	0.879	0.922	0	0	HMGA1				PAWR	0	0.343774	0.765	0.508	0	T0	PAWR
SHISA2	0	-0.440732	0.491	0.575	0	0	SHISA2				YWHAH	0	0.343747	0.931	0.792	0	T0	YWHAH
CCND1	0	-0.445163	0.746	0.796	0	0	CCND1				HDDC2	0	0.33949	0.798	0.535	0	T0	HDDC2
H2AFZ	0	-0.465624	0.978	0.966	0	0	H2AFZ				S100A6	0	0.339354	0.563	0.432	0	T0	S100A6
SFRP1	0	-0.512259	0.352	0.466	0	0	SFRP1				HNRNPA1	0	0.33406	0.997	0.975	0	T0	HNRNPA1
IGFBP4	0	-0.539217	0.532	0.691	0	0	IGFBP4				MYH9	0	0.333892	0.98	0.911	0	T0	MYH9
PTTG1	0	-0.552301	0.22	0.417	0	0	PTTG1				IER3	0	0.333507	0.861	0.668	0	T0	IER3
KRT18	0	-0.554464	0.471	0.55	0	0	KRT18				TSPO	0	0.332718	0.957	0.853	0	T0	TSPO
C12orf75	0	-0.572254	0.838	0.935	0	0	C12orf75				CARMN	0	0.331441	0.503	0.222	0	T0	CARMN
PCLAF	0	-0.584319	0.169	0.417	0	0	PCLAF				SMS	0	0.331344	0.949	0.838	0	T0	SMS
HIST1H4C	0	-0.652351	0.489	0.627	0	0	HIST1H4C				ITGAE	0	0.327324	0.862	0.635	0	T0	ITGAE
S100A6	0	-0.659704	0.347	0.517	0	0	S100A6				PDLIM1	0	0.327072	0.731	0.427	0	T0	PDLIM1
UBE2S	0	-0.715545	0.552	0.724	0	0	UBE2S				UACA	0	0.32489	0.504	0.227	0	T0	UACA
MT2A	0	-0.72264	0.989	0.99	0	0	MT2A				PKIG	0	0.324698	0.7	0.435	0	T0	PKIG
TUBA1B	0	-0.745727	0.93	0.944	0	0	TUBA1B				BIN1	0	0.323198	0.733	0.44	0	T0	BIN1
IGFBP2	0	-0.747245	0.187	0.383	0	0	IGFBP2				PDLIM3	0	0.322444	0.43	0.184	0	T0	PDLIM3
IGFBP5	0	-0.995	0.827	0.91	0	0	IGFBP5				ODC1	0	0.322059	0.553	0.268	0	T0	ODC1
CCDC80	2.87e-302	-0.281083	0.796	0.807	1.98e-298	0	CCDC80				PFDN1	0	0.321221	0.86	0.648	0	T0	PFDN1
KCNMA1	4.21e-297	-0.431379	0.609	0.671	2.91e-293	0	KCNMA1				PDLIM7	0	0.321189	0.989	0.929	0	T0	PDLIM7
HMGB2	8.62e-297	-0.390398	0.165	0.272	5.95e-293	0	HMGB2				PPP1R14A	0	0.319011	0.498	0.255	0	T0	PPP1R14A
RANBP1	1.28e-295	-0.265093	0.845	0.849	8.87e-292	0	RANBP1				SRP9	0	0.318895	0.936	0.792	0	T0	SRP9
CKS1B	3.26e-292	-0.396922	0.397	0.482	2.25e-288	0	CKS1B				PTRF	0	0.314167	0.961	0.843	0	T0	PTRF
MEST	7.11e-278	-0.382826	0.556	0.624	4.91e-274	0	MEST				FOXP1	0	0.313845	0.739	0.471	0	T0	FOXP1
THBS1	8.45e-266	-0.418152	0.701	0.73	5.83e-262	0	THBS1				PCBD1	0	0.312391	0.68	0.453	0	T0	PCBD1
CKS2	1.85e-248	-0.394316	0.362	0.451	1.28e-244	0	CKS2				ENAH	0	0.31131	0.846	0.66	0	T0	ENAH
FHL1	4.32e-227	-0.25404	0.395	0.474	2.99e-223	0	FHL1				HBEGF	0	0.309786	0.337	0.117	0	T0	HBEGF
CTNNB1	1.69e-204	-0.277653	0.541	0.623	1.17e-200	0	CTNNB1				C1orf198	0	0.308745	0.555	0.247	0	T0	C1orf198
PRKCDBP	3e-171	-0.252614	0.338	0.415	2.07e-167	0	PRKCDBP				SRSF2	0	0.308515	0.878	0.716	0	T0	SRSF2
HMGB1	1.27e-158	-0.294029	0.955	0.939	8.78e-155	0	HMGB1				FOXC2	0	0.306774	0.42	0.106	0	T0	FOXC2
TUBB4B	3.11e-155	-0.268769	0.52	0.57	2.15e-151	0	TUBB4B				DTYMK	0	0.304321	0.663	0.489	0	T0	DTYMK
IGFBP3	2.05e-59	-0.252067	0.451	0.485	1.41e-55	0	IGFBP3				PRELID1	0	0.301436	0.995	0.966	0	T0	PRELID1
G0S2	3.28e-47	-0.280774	0.179	0.215	2.26e-43	0	G0S2				CNN2	0	0.301364	0.923	0.771	0	T0	CNN2
MMP1	1.31e-13	-0.256406	0.41	0.395	9.02e-10	0	MMP1				GTF3C6	0	0.301305	0.903	0.713	0	T0	GTF3C6
IGFBP5.1	0	0.927964	0.972	0.864	0	1	IGFBP5				SERTAD4-AS1	0	0.300698	0.623	0.314	0	T0	SERTAD4-AS1
MT2A.1	0	0.905904	0.997	0.988	0	1	MT2A				PHF19	0	0.300423	0.371	0.113	0	T0	PHF19
CCND1.1	0	0.808136	0.965	0.729	0	1	CCND1				ARL4C	0	0.300259	0.823	0.764	0	T0	ARL4C
SFRP1.1	0	0.753528	0.636	0.378	0	1	SFRP1				RBPMS	0	0.299991	0.655	0.383	0	T0	RBPMS
NEAT1	0	0.638536	0.99	0.922	0	1	NEAT1				GLIPR1	0	0.297625	0.771	0.52	0	T0	GLIPR1
SCG5	0	0.590073	0.5	0.25	0	1	SCG5				MPC2	0	0.297161	0.809	0.622	0	T0	MPC2
DCBLD2.1	0	0.549157	0.916	0.776	0	1	DCBLD2				YBX1	0	0.296837	1	0.999	0	T0	YBX1
TIMP3	0	0.536206	0.683	0.427	0	1	TIMP3				COL4A2	0	0.296603	0.95	0.775	0	T0	COL4A2
HMGA1.1	0	0.489508	0.934	0.904	0	1	HMGA1				GALNT1	0	0.296187	0.537	0.283	0	T0	GALNT1
S100A16.1	0	0.488069	0.941	0.894	0	1	S100A16				ST6GAL2	0	0.295711	0.622	0.365	0	T0	ST6GAL2
MMP1.1	0	0.48337	0.659	0.322	0	1	MMP1				BAMBI	0	0.295589	0.474	0.249	0	T0	BAMBI
MMP2	0	0.470762	0.986	0.858	0	1	MMP2				PLEKHO1	0	0.294743	0.829	0.617	0	T0	PLEKHO1
FTL	0	0.459757	1	1	0	1	FTL				SET	0	0.293797	0.972	0.905	0	T0	SET
FTH1	0	0.438259	1	1	0	1	FTH1				CAV2	0	0.29347	0.746	0.515	0	T0	CAV2
COL6A1	0	0.437311	0.971	0.891	0	1	COL6A1				KLHDC3	0	0.29329	0.665	0.371	0	T0	KLHDC3
C6orf1	0	0.407502	0.766	0.545	0	1	C6orf1				KDELR2	0	0.292943	0.987	0.938	0	T0	KDELR2
COPRS	0	0.394132	0.898	0.801	0	1	COPRS				LSM4	0	0.292426	0.94	0.824	0	T0	LSM4
MME	0	0.37824	0.549	0.261	0	1	MME				NT5DC2	0	0.288944	0.829	0.623	0	T0	NT5DC2
DNER	0	0.376623	0.408	0.122	0	1	DNER				MLF2	0	0.288903	0.961	0.865	0	T0	MLF2
SDC1	0	0.376612	0.698	0.479	0	1	SDC1				CDH11	0	0.288747	0.738	0.513	0	T0	CDH11
CD70	0	0.365323	0.466	0.206	0	1	CD70				CDKN3	0	0.288475	0.29	0.08	0	T0	CDKN3
SLC20A1	0	0.362725	0.539	0.319	0	1	SLC20A1				EIF4EBP1	0	0.28806	0.984	0.927	0	T0	EIF4EBP1
BEX1	0	0.354929	0.767	0.546	0	1	BEX1				COX8A	0	0.286863	0.993	0.954	0	T0	COX8A
HMGA2.1	0	0.353504	0.741	0.602	0	1	HMGA2				RAC1	0	0.28524	0.997	0.986	0	T0	RAC1
SERPINE2	0	0.352659	0.875	0.679	0	1	SERPINE2				TPGS2	0	0.284812	0.882	0.686	0	T0	TPGS2
PSAP	0	0.347483	0.978	0.896	0	1	PSAP				MAP2K2	0	0.284465	0.642	0.452	0	T0	MAP2K2
CTHRC1	0	0.34058	0.338	0.217	0	1	CTHRC1				ARHGAP29	0	0.283498	0.46	0.319	0	T0	ARHGAP29
RPS27	0	0.3329	1	1	0	1	RPS27				CALM3	0	0.282981	0.886	0.713	0	T0	CALM3
CDKN1A	0	0.332791	0.93	0.768	0	1	CDKN1A				TAGLN	0	0.282757	0.999	0.97	0	T0	TAGLN
RPS28	0	0.330429	1	1	0	1	RPS28				WDR1	0	0.282099	0.901	0.717	0	T0	WDR1
TMEM158	0	0.324213	0.322	0.105	0	1	TMEM158				BCL7C	0	0.28149	0.89	0.718	0	T0	BCL7C
DPYSL2	0	0.323236	0.753	0.618	0	1	DPYSL2				TPM4	0	0.280696	0.998	0.977	0	T0	TPM4
TOMM7	0	0.323051	0.999	0.992	0	1	TOMM7				SNRNP25	0	0.279533	0.683	0.423	0	T0	SNRNP25
POLR2L.1	0	0.320176	0.997	0.989	0	1	POLR2L				PIN1	0	0.279297	0.867	0.669	0	T0	PIN1
ANPEP	0	0.317933	0.35	0.135	0	1	ANPEP				CD99	0	0.278151	0.997	0.966	0	T0	CD99
C4orf48	0	0.317136	0.928	0.83	0	1	C4orf48				FLNB	0	0.274348	0.649	0.38	0	T0	FLNB
MMP14	0	0.315551	0.897	0.748	0	1	MMP14				TPM2	0	0.274068	0.999	0.995	0	T0	TPM2
TIMP2	0	0.310208	0.907	0.81	0	1	TIMP2				DLC1	0	0.273949	0.745	0.497	0	T0	DLC1
IFI27L2	0	0.310082	0.879	0.744	0	1	IFI27L2				RPS12	0	0.273435	1	1	0	T0	RPS12
BRI3	0	0.307766	0.993	0.965	0	1	BRI3				PTP4A2	0	0.272098	0.851	0.672	0	T0	PTP4A2
ARHGAP22	0	0.304118	0.388	0.151	0	1	ARHGAP22				ACTG2	0	0.271671	0.851	0.531	0	T0	ACTG2
LTBP2	0	0.299399	0.463	0.257	0	1	LTBP2				SRGN	0	0.270997	0.415	0.17	0	T0	SRGN
HIF1A	0	0.291811	0.862	0.77	0	1	HIF1A				MYH10	0	0.270778	0.46	0.209	0	T0	MYH10
SPP1	0	0.290625	0.488	0.271	0	1	SPP1				RPSA	0	0.270085	1	1	0	T0	RPSA
EREG	0	0.284469	0.277	0.076	0	1	EREG				GLRX5	0	0.26925	0.851	0.671	0	T0	GLRX5
NDUFAF8	0	0.284402	0.964	0.925	0	1	NDUFAF8				UBE2M	0	0.268284	0.528	0.263	0	T0	UBE2M
RPL37A	0	0.277293	1	1	0	1	RPL37A				COX20	0	0.268233	0.862	0.662	0	T0	COX20
OAF	0	0.276549	0.673	0.503	0	1	OAF				RAB34	0	0.268108	0.932	0.794	0	T0	RAB34
UQCR11	0	0.273192	0.996	0.986	0	1	UQCR11				GALNT2	0	0.267735	0.591	0.302	0	T0	GALNT2
SOX9	0	0.273027	0.383	0.179	0	1	SOX9				ANP32B	0	0.267668	0.897	0.748	0	T0	ANP32B
ZMAT3	0	0.27062	0.745	0.564	0	1	ZMAT3				VASP	0	0.266579	0.661	0.406	0	T0	VASP
ATP5E	0	0.270579	1	0.999	0	1	ATP5E				PTTG1	0	0.266086	0.473	0.317	0	T0	PTTG1
B4GALT1	0	0.269531	0.461	0.334	0	1	B4GALT1				MZT2B	0	0.265143	0.998	0.985	0	T0	MZT2B
SERF2	0	0.259079	1	1	0	1	SERF2				CXCL12	0	0.264744	0.501	0.319	0	T0	CXCL12
RBPJ	0	0.257015	0.641	0.5	0	1	RBPJ				CTNNAL1	0	0.264707	0.482	0.207	0	T0	CTNNAL1
CTTN	0	0.256977	0.825	0.741	0	1	CTTN				PDLIM2	0	0.264561	0.973	0.898	0	T0	PDLIM2
RPL41	0	0.256194	1	1	0	1	RPL41				CPA4	0	0.264312	0.449	0.191	0	T0	CPA4
TGFB1	0	-0.25054	0.461	0.645	0	1	TGFB1				NEXN	0	0.26301	0.761	0.547	0	T0	NEXN
VIM	0	-0.250707	1	1	0	1	VIM				ANKRD1	0	0.262834	0.507	0.301	0	T0	ANKRD1
EIF4A1	0	-0.251136	0.688	0.805	0	1	EIF4A1				NTN4	0	0.262411	0.441	0.198	0	T0	NTN4
EIF4EBP1	0	-0.252556	0.92	0.953	0	1	EIF4EBP1				PDAP1	0	0.262224	0.886	0.729	0	T0	PDAP1
LINC01638	0	-0.253383	0.366	0.54	0	1	LINC01638				TUBB2B	0	0.261932	0.508	0.249	0	T0	TUBB2B
SKP1	0	-0.254199	0.852	0.927	0	1	SKP1				ID4	0	0.26169	0.286	0.079	0	T0	ID4
PSMB1	0	-0.254997	0.719	0.847	0	1	PSMB1				RP4-621F18.2	0	0.260952	0.547	0.293	0	T0	RP4-621F18.2
H3F3A	0	-0.256711	0.987	0.996	0	1	H3F3A				AP2S1	0	0.26064	0.998	0.985	0	T0	AP2S1
SARS	0	-0.256768	0.586	0.745	0	1	SARS				SYNPO	0	0.260407	0.296	0.074	0	T0	SYNPO
SRSF2	0	-0.25752	0.664	0.798	0	1	SRSF2				GTF2A2	0	0.25887	0.862	0.689	0	T0	GTF2A2
KPNA2	0	-0.258215	0.292	0.457	0	1	KPNA2				MTCH1	0	0.258486	0.926	0.792	0	T0	MTCH1
SSBP1	0	-0.258661	0.635	0.793	0	1	SSBP1				C5orf24	0	0.258307	0.776	0.577	0	T0	C5orf24
LDHA	0	-0.260018	0.72	0.776	0	1	LDHA				SORBS3	0	0.257941	0.697	0.444	0	T0	SORBS3
PPIB	0	-0.260396	0.907	0.962	0	1	PPIB				HN1	0	0.255097	0.922	0.819	0	T0	HN1
PRMT1	0	-0.260539	0.422	0.608	0	1	PRMT1				LYPD1	0	0.254822	0.3	0.124	0	T0	LYPD1
AP2M1	0	-0.262391	0.913	0.962	0	1	AP2M1				PDGFRB	0	0.253856	0.633	0.379	0	T0	PDGFRB
OCIAD2	0	-0.263121	0.056	0.209	0	1	OCIAD2				RHOC	0	0.253376	0.992	0.963	0	T0	RHOC
TUBA1C	0	-0.263281	0.654	0.766	0	1	TUBA1C				CALM1	0	0.253177	0.951	0.862	0	T0	CALM1
GSTP1	0	-0.263686	0.98	0.993	0	1	GSTP1				UCP2	0	0.252578	0.279	0.064	0	T0	UCP2
CSRP1	0	-0.263919	0.512	0.675	0	1	CSRP1				ZYX	0	0.251845	0.911	0.768	0	T0	ZYX
HN1	0	-0.265644	0.79	0.87	0	1	HN1				TMEM14B	0	0.251641	0.857	0.689	0	T0	TMEM14B
PDLIM7	0	-0.267869	0.92	0.956	0	1	PDLIM7				ARHGDIB	0	0.250977	0.448	0.194	0	T0	ARHGDIB
TPI1	0	-0.268194	0.952	0.974	0	1	TPI1				EREG	0	-0.25019	0.012	0.173	0	T0	EREG
MAP3K7CL.1	0	-0.269257	0.15	0.283	0	1	MAP3K7CL				GNG11	0	-0.250217	0.658	0.722	0	T0	GNG11
PTMS	0	-0.269466	0.975	0.985	0	1	PTMS				PLD3	0	-0.250715	0.637	0.716	0	T0	PLD3
MAGED2	0	-0.271735	0.556	0.713	0	1	MAGED2				HOXB2	0	-0.253603	0.262	0.435	0	T0	HOXB2
MYL12B	0	-0.271836	0.888	0.952	0	1	MYL12B				UQCRB	0	-0.255968	0.946	0.964	0	T0	UQCRB
SERPINH1	0	-0.272232	0.804	0.905	0	1	SERPINH1				TPST1	0	-0.257621	0.236	0.38	0	T0	TPST1
NCL	0	-0.272345	0.626	0.751	0	1	NCL				ZFP36L1	0	-0.257626	0.718	0.803	0	T0	ZFP36L1
BIN1	0	-0.27277	0.384	0.578	0	1	BIN1				RPL34	0	-0.259083	1	1	0	T0	RPL34
EIF5A.1	0	-0.272849	0.903	0.941	0	1	EIF5A				LAMP2	0	-0.259125	0.422	0.559	0	T0	LAMP2
CCT8	0	-0.274647	0.44	0.636	0	1	CCT8				SOX9	0	-0.260832	0.091	0.289	0	T0	SOX9
TK1.1	0	-0.275909	0.077	0.249	0	1	TK1				TMEM59	0	-0.261755	0.657	0.722	0	T0	TMEM59
PRDX1	0	-0.27632	0.879	0.946	0	1	PRDX1				RPS27	0	-0.262181	1	1	0	T0	RPS27
SRP9	0	-0.276793	0.75	0.864	0	1	SRP9				RPL39	0	-0.26563	1	1	0	T0	RPL39
PPA1	0	-0.278324	0.61	0.772	0	1	PPA1				UBB	0	-0.266754	0.937	0.941	0	T0	UBB
EIF6	0	-0.278564	0.712	0.842	0	1	EIF6				IFI27L2	0	-0.268143	0.719	0.801	0	T0	IFI27L2
PRDX4	0	-0.279304	0.647	0.807	0	1	PRDX4				TPBG	0	-0.269122	0.177	0.36	0	T0	TPBG
SPATS2L.1	0	-0.279975	0.534	0.653	0	1	SPATS2L				APP	0	-0.269289	0.581	0.706	0	T0	APP
MSC	0	-0.282087	0.253	0.427	0	1	MSC				PLAUR	0	-0.27209	0.355	0.486	0	T0	PLAUR
EIF3E.1	0	-0.282722	0.922	0.941	0	1	EIF3E				SNCA	0	-0.272487	0.137	0.339	0	T0	SNCA
CIRBP	0	-0.282809	0.818	0.914	0	1	CIRBP				PDIA3	0	-0.274266	0.654	0.69	0	T0	PDIA3
KRT7	0	-0.282874	0.035	0.171	0	1	KRT7				CASP4	0	-0.274715	0.178	0.379	0	T0	CASP4
THY1	0	-0.283529	0.319	0.532	0	1	THY1				ANPEP	0	-0.277465	0.057	0.243	0	T0	ANPEP
SLC25A3	0	-0.284446	0.981	0.991	0	1	SLC25A3				ATP6AP2	0	-0.278835	0.384	0.533	0	T0	ATP6AP2
HES4	0	-0.287549	0.343	0.545	0	1	HES4				SUGCT	0	-0.281263	0.234	0.41	0	T0	SUGCT
HSPD1	0	-0.287781	0.576	0.751	0	1	HSPD1				SLC16A3	0	-0.287095	0.419	0.556	0	T0	SLC16A3
ANP32B	0	-0.29051	0.678	0.831	0	1	ANP32B				IFI16	0	-0.289244	0.202	0.423	0	T0	IFI16
PDIA3	0	-0.291664	0.575	0.71	0	1	PDIA3				SVIL	0	-0.289405	0.261	0.439	0	T0	SVIL
COL4A1	0	-0.292015	0.658	0.879	0	1	COL4A1				UCHL1	0	-0.289583	0.957	0.958	0	T0	UCHL1
CENPF.1	0	-0.292048	0.051	0.165	0	1	CENPF				LGALS3BP	0	-0.291662	0.204	0.368	0	T0	LGALS3BP
NREP	0	-0.292359	0.81	0.883	0	1	NREP				TRIB3	0	-0.292045	0.444	0.548	0	T0	TRIB3
ST6GAL2	0	-0.295144	0.277	0.498	0	1	ST6GAL2				TOMM7	0	-0.292221	0.992	0.994	0	T0	TOMM7
ATP5C1	0	-0.296127	0.573	0.772	0	1	ATP5C1				HPCAL1	0	-0.295403	0.25	0.417	0	T0	HPCAL1
LMNA	0	-0.296889	0.813	0.895	0	1	LMNA				ATP2B1	0	-0.296964	0.388	0.551	0	T0	ATP2B1
RAN	0	-0.297275	0.936	0.972	0	1	RAN				IFITM3	0	-0.297395	0.639	0.705	0	T0	IFITM3
LDHB	0	-0.307734	0.941	0.972	0	1	LDHB				MLPH	0	-0.297948	0.218	0.442	0	T0	MLPH
CENPW.1	0	-0.311109	0.178	0.348	0	1	CENPW				RPS19	0	-0.299176	1	1	0	T0	RPS19
COL3A1	0	-0.313115	0.78	0.85	0	1	COL3A1				SLC3A2	0	-0.303695	0.436	0.518	0	T0	SLC3A2
UBC	0	-0.313274	0.862	0.91	0	1	UBC				ANXA5	0	-0.303795	0.845	0.869	0	T0	ANXA5
TGFB1I1	0	-0.313349	0.622	0.805	0	1	TGFB1I1				OAF	0	-0.304083	0.438	0.59	0	T0	OAF
SLC25A5	0	-0.315925	0.843	0.925	0	1	SLC25A5				BGN	0	-0.305377	0.868	0.867	0	T0	BGN
MTHFD2	0	-0.317605	0.584	0.781	0	1	MTHFD2				SNAI2	0	-0.309188	0.624	0.732	0	T0	SNAI2
SMS	0	-0.317734	0.804	0.894	0	1	SMS				CTSC	0	-0.309758	0.233	0.434	0	T0	CTSC
MYL12A	0	-0.31871	0.951	0.983	0	1	MYL12A				HAS2	0	-0.312391	0.024	0.251	0	T0	HAS2
PDLIM1	0	-0.319308	0.323	0.584	0	1	PDLIM1				COPRS	0	-0.312605	0.784	0.842	0	T0	COPRS
LMCD1	0	-0.326717	0.264	0.482	0	1	LMCD1				TPP1	0	-0.315162	0.339	0.554	0	T0	TPP1
CFL1	0	-0.328643	0.996	0.999	0	1	CFL1				EPAS1	0	-0.3184	0.162	0.415	0	T0	EPAS1
ACTG1	0	-0.328717	1	1	0	1	ACTG1				FABP3	0	-0.319627	0.194	0.344	0	T0	FABP3
PSMA4	0	-0.328728	0.599	0.769	0	1	PSMA4				HSP90AA1	0	-0.321652	0.958	0.951	0	T0	HSP90AA1
PALLD	0	-0.328872	0.545	0.733	0	1	PALLD				PFDN2	0	-0.322485	0.901	0.929	0	T0	PFDN2
SRSF3	0	-0.328944	0.735	0.868	0	1	SRSF3				LTBP2	0	-0.323161	0.152	0.375	0	T0	LTBP2
ATP5B	0	-0.329551	0.702	0.854	0	1	ATP5B				TIMP2	0	-0.324444	0.764	0.864	0	T0	TIMP2
RANBP1.1	0	-0.330171	0.775	0.869	0	1	RANBP1				APOE	0	-0.33012	0.208	0.326	0	T0	APOE
MYL6	0	-0.330312	0.999	1	0	1	MYL6				ZMAT3	0	-0.330979	0.459	0.674	0	T0	ZMAT3
SNRPB	0	-0.333003	0.739	0.872	0	1	SNRPB				GSTO1	0	-0.331067	0.723	0.795	0	T0	GSTO1
IDH2	0	-0.333282	0.487	0.69	0	1	IDH2				MANF	0	-0.332601	0.637	0.724	0	T0	MANF
COTL1	0	-0.334317	0.74	0.861	0	1	COTL1				NTM	0	-0.333807	0.421	0.619	0	T0	NTM
HNRNPA2B1	0	-0.334499	0.783	0.895	0	1	HNRNPA2B1				PHLDA1	0	-0.333946	0.579	0.713	0	T0	PHLDA1
DSTN	0	-0.337128	0.991	0.994	0	1	DSTN				DPYSL2	0	-0.334198	0.558	0.691	0	T0	DPYSL2
ATF4.1	0	-0.338237	0.782	0.892	0	1	ATF4				C6orf1	0	-0.337826	0.486	0.647	0	T0	C6orf1
ACTB	0	-0.34278	1	1	0	1	ACTB				EIF4A2	0	-0.33813	0.798	0.875	0	T0	EIF4A2
TUBB	0	-0.343145	0.978	0.988	0	1	TUBB				LRP1	0	-0.340101	0.51	0.679	0	T0	LRP1
ARID5B	0	-0.345609	0.485	0.668	0	1	ARID5B				DNER	0	-0.340599	0.004	0.274	0	T0	DNER
SLC3A2	0	-0.346897	0.344	0.536	0	1	SLC3A2				PRNP	0	-0.35381	0.322	0.554	0	T0	PRNP
H2AFV.1	0	-0.35597	0.723	0.836	0	1	H2AFV				RPS27L	0	-0.356729	0.998	0.999	0	T0	RPS27L
RBM3	0	-0.359871	0.827	0.913	0	1	RBM3				CEBPB	0	-0.359736	0.604	0.755	0	T0	CEBPB
CNN1	0	-0.363256	0.232	0.444	0	1	CNN1				AEBP1	0	-0.362886	0.517	0.653	0	T0	AEBP1
HNRNPDL	0	-0.363915	0.707	0.862	0	1	HNRNPDL				NRP2	0	-0.363974	0.358	0.568	0	T0	NRP2
CALD1	0	-0.366217	0.994	0.998	0	1	CALD1				GPNMB	0	-0.365142	0.106	0.389	0	T0	GPNMB
NQO1	0	-0.379379	0.673	0.817	0	1	NQO1				FAP	0	-0.366169	0.155	0.427	0	T0	FAP
NNMT.1	0	-0.379428	0.551	0.76	0	1	NNMT				UBC	0	-0.367289	0.896	0.901	0	T0	UBC
TUBA1A	0	-0.382765	0.891	0.944	0	1	TUBA1A				MFGE8	0	-0.368921	0.598	0.754	0	T0	MFGE8
HMGB2.1	0	-0.386191	0.139	0.276	0	1	HMGB2				MDK	0	-0.377069	0.862	0.898	0	T0	MDK
PTMA	0	-0.38821	0.993	0.998	0	1	PTMA				F2R	0	-0.384073	0.629	0.796	0	T0	F2R
BIRC5.1	0	-0.38874	0.057	0.236	0	1	BIRC5				CYP1B1	0	-0.386945	0.668	0.699	0	T0	CYP1B1
TGFBI.1	0	-0.389732	0.906	0.954	0	1	TGFBI				SPHK1	0	-0.396962	0.333	0.592	0	T0	SPHK1
HSP90AB1	0	-0.396336	0.819	0.919	0	1	HSP90AB1				AK5	0	-0.398864	0.148	0.435	0	T0	AK5
NPM1	0	-0.409788	0.969	0.989	0	1	NPM1				FTL	0	-0.407297	1	1	0	T0	FTL
TAGLN2	0	-0.410245	0.836	0.922	0	1	TAGLN2				PAPPA	0	-0.408682	0.725	0.824	0	T0	PAPPA
PHGDH	0	-0.411987	0.263	0.559	0	1	PHGDH				GYPC	0	-0.417445	0.921	0.958	0	T0	GYPC
CKS1B.1	0	-0.413516	0.343	0.495	0	1	CKS1B				PKM	0	-0.421681	0.98	0.991	0	T0	PKM
ENO1	0	-0.422039	0.845	0.93	0	1	ENO1				LAPTM4A	0	-0.4258	0.888	0.924	0	T0	LAPTM4A
FHL1.1	0	-0.430964	0.269	0.508	0	1	FHL1				SDCBP	0	-0.425962	0.654	0.806	0	T0	SDCBP
TKT.1	0	-0.431499	0.712	0.858	0	1	TKT				CD63	0	-0.434586	0.996	0.997	0	T0	CD63
HNRNPA1	0	-0.443477	0.959	0.989	0	1	HNRNPA1				DCBLD2	0	-0.440972	0.748	0.835	0	T0	DCBLD2
PRKCDBP.1	0	-0.446986	0.237	0.443	0	1	PRKCDBP				BEX1	0	-0.448392	0.391	0.693	0	T0	BEX1
STMN1	0	-0.458669	0.794	0.909	0	1	STMN1				SRPX	0	-0.448694	0.302	0.544	0	T0	SRPX
TPM2	0	-0.463865	0.992	0.997	0	1	TPM2				CTSA	0	-0.453423	0.427	0.671	0	T0	CTSA
CSRP2	0	-0.475677	0.4	0.654	0	1	CSRP2				SQSTM1	0	-0.45798	0.774	0.901	0	T0	SQSTM1
HMGN2.1	0	-0.496105	0.835	0.921	0	1	HMGN2				CDKN1A	0	-0.45954	0.646	0.88	0	T0	CDKN1A
PRSS23	0	-0.496746	0.938	0.965	0	1	PRSS23				PCOLCE	0	-0.463308	0.409	0.605	0	T0	PCOLCE
S100A10	0	-0.498125	0.959	0.985	0	1	S100A10				NPC2	0	-0.476808	0.974	0.992	0	T0	NPC2
PCLAF.1	0	-0.500681	0.189	0.403	0	1	PCLAF				CTSL	0	-0.47802	0.357	0.605	0	T0	CTSL
SDC2	0	-0.526109	0.383	0.689	0	1	SDC2				B2M	0	-0.480658	1	1	0	T0	B2M
ANXA2	0	-0.543767	0.989	0.998	0	1	ANXA2				SERPINF1	0	-0.509564	0.081	0.372	0	T0	SERPINF1
SHISA2.1	0	-0.552866	0.396	0.6	0	1	SHISA2				HLA-C	0	-0.525678	0.818	0.893	0	T0	HLA-C
HMGB1.1	0	-0.579972	0.887	0.96	0	1	HMGB1				SPOCK1	0	-0.535993	0.343	0.699	0	T0	SPOCK1
ACTA2	0	-0.628007	0.39	0.509	0	1	ACTA2				SFRP1	0	-0.539344	0.311	0.496	0	T0	SFRP1
TPM1	0	-0.6385	0.994	0.999	0	1	TPM1				SDC1	0	-0.540588	0.308	0.632	0	T0	SDC1
H2AFZ.1	0	-0.663163	0.936	0.979	0	1	H2AFZ				HLA-A	0	-0.550182	0.464	0.702	0	T0	HLA-A
TAGLN	0	-0.666394	0.946	0.989	0	1	TAGLN				MME	0	-0.550858	0.049	0.458	0	T0	MME
MEST.1	0	-0.668179	0.409	0.666	0	1	MEST				LUM	0	-0.553335	0.276	0.52	0	T0	LUM
TUBA1B.1	0	-0.670759	0.899	0.953	0	1	TUBA1B				CD70	0	-0.556951	0.006	0.387	0	T0	CD70
IGFBP7	0	-0.678245	0.961	0.949	0	1	IGFBP7				HSPA5	0	-0.557928	0.609	0.741	0	T0	HSPA5
MYL9	0	-0.704929	0.446	0.613	0	1	MYL9				GDF15	0	-0.578668	0.194	0.456	0	T0	GDF15
S100A6.1	0	-0.926734	0.35	0.511	0	1	S100A6				SCG5	0	-0.581066	0.103	0.403	0	T0	SCG5
KRT18.1	0	-1.03265	0.24	0.616	0	1	KRT18				TIMP1	0	-0.598129	0.811	0.894	0	T0	TIMP1
NUCKS1.1	8.65e-293	-0.268783	0.867	0.902	5.98e-289	1	NUCKS1				GRN	0	-0.604022	0.599	0.836	0	T0	GRN
TUBB4B.1	9.76e-286	-0.314084	0.474	0.582	6.74e-282	1	TUBB4B				PTX3	0	-0.624995	0.124	0.469	0	T0	PTX3
HSP90B1	3.06e-281	-0.284268	0.719	0.798	2.12e-277	1	HSP90B1				TIMP3	0	-0.625473	0.305	0.571	0	T0	TIMP3
CCL2	5.27e-256	0.293324	0.264	0.167	3.64e-252	1	CCL2				MMP14	0	-0.635302	0.595	0.871	0	T0	MMP14
IGFBP2.1	6.22e-247	-0.56941	0.255	0.357	4.3e-243	1	IGFBP2				SPP1	0	-0.663597	0.081	0.433	0	T0	SPP1
UBE2C.1	1.48e-237	-0.3404	0.084	0.174	1.03e-233	1	UBE2C				CTSD	0	-0.678073	0.603	0.84	0	T0	CTSD
APOE	5.74e-227	-0.279183	0.206	0.313	3.96e-223	1	APOE				NUPR1	0	-0.706804	0.34	0.654	0	T0	NUPR1
ID3	8.93e-210	-0.31307	0.463	0.567	6.17e-206	1	ID3				MT2A	0	-0.718919	0.984	0.993	0	T0	MT2A
CKS2.1	4.46e-207	-0.358538	0.35	0.451	3.08e-203	1	CKS2				HLA-B	0	-0.728098	0.804	0.907	0	T0	HLA-B
CTNNB1.1	1.96e-201	0.308181	0.66	0.585	1.36e-197	1	CTNNB1				NEAT1	0	-0.763696	0.853	0.977	0	T0	NEAT1
HSPA5	2.16e-183	-0.322374	0.645	0.715	1.49e-179	1	HSPA5				FTH1	0	-0.774466	1	1	0	T0	FTH1
IGFBP4.1	4.97e-111	-0.313516	0.632	0.656	3.43e-107	1	IGFBP4				COL6A1	0	-0.774697	0.824	0.949	0	T0	COL6A1
UBE2S.1	3.54e-106	-0.438693	0.657	0.688	2.45e-102	1	UBE2S				PSAP	0	-0.806766	0.807	0.965	0	T0	PSAP
THBS1.1	3.31e-95	0.399247	0.725	0.722	2.29e-91	1	THBS1				COL6A2	0	-0.816494	0.862	0.973	0	T0	COL6A2
HIST1H4C.1	4.91e-25	-0.403592	0.581	0.595	3.39e-21	1	HIST1H4C				MT-ND3	0	-0.821119	0.948	0.992	0	T0	MT-ND3
KRT18.2	0	1.3884	0.952	0.45	0	2	KRT18				POSTN	0	-1.01499	0.615	0.869	0	T0	POSTN
IGFBP2.2	0	0.77964	0.685	0.267	0	2	IGFBP2				CCND1	0	-1.02901	0.595	0.871	0	T0	CCND1
FHL1.2	0	0.760737	0.853	0.378	0	2	FHL1				MMP1	0	-1.10319	0.074	0.552	0	T0	MMP1
MAP3K7CL.2	0	0.732625	0.638	0.179	0	2	MAP3K7CL				SERPINE2	0	-1.1681	0.442	0.856	0	T0	SERPINE2
NREP.1	0	0.682361	0.984	0.844	0	2	NREP				MMP2	0	-1.33741	0.682	0.983	0	T0	MMP2
KRT7.1	0	0.645745	0.417	0.087	0	2	KRT7				CKS2	1.01879e-297	0.259983	0.513	0.388	7.03783e-294	T0	CKS2
SDC2.1	0	0.643704	0.935	0.559	0	2	SDC2				G0S2	1.04078e-262	-0.333767	0.14	0.237	7.18974e-259	T0	G0S2
MEST.2	0	0.62845	0.85	0.561	0	2	MEST				KCNMA1	2.10885e-244	0.279278	0.715	0.627	1.45679e-240	T0	KCNMA1
COL4A1.1	0	0.56125	0.989	0.798	0	2	COL4A1				CRYAB	7.77905e-208	-0.393937	0.164	0.252	5.37377e-204	T0	CRYAB
MYL9.1	0	0.550686	0.777	0.537	0	2	MYL9				HMGA1	1.32972e-116	-0.356838	0.94	0.897	9.1857e-113	T0	HMGA1
DSP	0	0.535808	0.758	0.366	0	2	DSP				PCSK1N	3.20899e-91	-0.317007	0.37	0.39	2.21677e-87	T0	PCSK1N
CDKN2B	0	0.533646	0.665	0.255	0	2	CDKN2B				ACTA2	0	0.865375	0.728	0.416	0	T1	ACTA2
HES4.1	0	0.526717	0.804	0.441	0	2	HES4				CRYAB.1	0	0.746629	0.351	0.189	0	T1	CRYAB
CNN1.1	0	0.519617	0.743	0.33	0	2	CNN1				GDF15.1	0	0.728888	0.639	0.301	0	T1	GDF15
SELENOW.1	0	0.513366	0.917	0.681	0	2	SELENOW				LUM.1	0	0.693968	0.709	0.37	0	T1	LUM
MSC.1	0	0.503165	0.694	0.329	0	2	MSC				BGN.1	0	0.693902	0.969	0.84	0	T1	BGN
SHISA2.2	0	0.501854	0.812	0.505	0	2	SHISA2				NUPR1.1	0	0.643749	0.787	0.491	0	T1	NUPR1
PDLIM3	0	0.500515	0.584	0.202	0	2	PDLIM3				IGFBP7.1	0	0.621088	0.991	0.941	0	T1	IGFBP7
PPP1R14B.1	0	0.499013	0.99	0.91	0	2	PPP1R14B				POSTN.1	0	0.60384	0.949	0.744	0	T1	POSTN
IGFBP7.1	0	0.493479	0.999	0.942	0	2	IGFBP7				APOE.1	0	0.566511	0.51	0.229	0	T1	APOE
FN1	0	0.480465	1	0.997	0	2	FN1				ACTG2.1	0	0.528481	0.834	0.579	0	T1	ACTG2
LINC01638.1	0	0.477628	0.79	0.446	0	2	LINC01638				HSPA5.1	0	0.524485	0.868	0.654	0	T1	HSPA5
DSTN.1	0	0.476393	1	0.992	0	2	DSTN				SCG5.1	0	0.514623	0.465	0.264	0	T1	SCG5
CSRP2.1	0	0.474167	0.851	0.547	0	2	CSRP2				EIF3E	0	0.493083	0.978	0.925	0	T1	EIF3E
CTGF	0	0.462497	0.852	0.622	0	2	CTGF				SPON2	0	0.469723	0.447	0.203	0	T1	SPON2
ARID5B.1	0	0.451213	0.839	0.586	0	2	ARID5B				AEBP1.1	0	0.468328	0.839	0.548	0	T1	AEBP1
UACA	0	0.446768	0.622	0.258	0	2	UACA				CTGF	0	0.443766	0.783	0.625	0	T1	CTGF
ITGA11	0	0.445047	0.918	0.681	0	2	ITGA11				SPARC	0	0.441067	1	0.991	0	T1	SPARC
PALLD.1	0	0.43725	0.918	0.647	0	2	PALLD				TAGLN.1	0	0.43744	0.999	0.974	0	T1	TAGLN
CCDC80.1	0	0.434054	0.951	0.776	0	2	CCDC80				SFRP2	0	0.419767	0.433	0.294	0	T1	SFRP2
STC2	0	0.41848	0.898	0.686	0	2	STC2				NPC2.1	0	0.414369	0.997	0.983	0	T1	NPC2
COL4A2	0	0.417846	0.977	0.804	0	2	COL4A2				COL12A1	0	0.414264	0.55	0.296	0	T1	COL12A1
PRKCDBP.2	0	0.404418	0.591	0.358	0	2	PRKCDBP				RSL24D1	0	0.399324	0.926	0.764	0	T1	RSL24D1
NTN4	0	0.401768	0.563	0.222	0	2	NTN4				UBC.1	0	0.399153	0.963	0.882	0	T1	UBC
MYH9	0	0.401397	0.992	0.922	0	2	MYH9				TIMP1.1	0	0.382788	0.945	0.846	0	T1	TIMP1
SYNPO	0	0.396646	0.434	0.09	0	2	SYNPO				PSMA4	0	0.369646	0.876	0.691	0	T1	PSMA4
CDH11	0	0.388205	0.826	0.539	0	2	CDH11				SLC3A2.1	0	0.369342	0.692	0.438	0	T1	SLC3A2
SRM.1	0	0.388204	0.961	0.813	0	2	SRM				FOXS1	0	0.369254	0.396	0.152	0	T1	FOXS1
ST3GAL5	0	0.386356	0.628	0.257	0	2	ST3GAL5				NQO1	0	0.366864	0.887	0.757	0	T1	NQO1
RBM3.1	0	0.385765	0.982	0.877	0	2	RBM3				ESD	0	0.36661	0.888	0.716	0	T1	ESD
ENAH	0	0.381313	0.896	0.686	0	2	ENAH				FDFT1	0	0.361649	0.777	0.562	0	T1	FDFT1
SYNJ2	0	0.381016	0.732	0.374	0	2	SYNJ2				ACAT2	0	0.361303	0.622	0.372	0	T1	ACAT2
SPATS2L.2	0	0.374164	0.858	0.581	0	2	SPATS2L				COL11A1	0	0.357784	0.523	0.318	0	T1	COL11A1
IER3	0	0.368326	0.902	0.697	0	2	IER3				TKT	0	0.356607	0.901	0.805	0	T1	TKT
IGFBP4.2	0	0.365054	0.893	0.604	0	2	IGFBP4				ANXA2	0	0.352005	1	0.994	0	T1	ANXA2
FERMT2	0	0.363391	0.769	0.462	0	2	FERMT2				PHGDH	0	0.351154	0.673	0.443	0	T1	PHGDH
S100A10.1	0	0.357901	0.996	0.976	0	2	S100A10				TUBA1A	0	0.346329	0.969	0.922	0	T1	TUBA1A
BAMBI	0	0.35613	0.56	0.276	0	2	BAMBI				CALM2	0	0.343074	0.999	0.991	0	T1	CALM2
PRSS23.1	0	0.356021	0.998	0.952	0	2	PRSS23				LAPTM4A.1	0	0.341359	0.966	0.898	0	T1	LAPTM4A
ANKRD1	0	0.351716	0.567	0.329	0	2	ANKRD1				CTSD.1	0	0.339563	0.91	0.725	0	T1	CTSD
ID4	0	0.34822	0.385	0.099	0	2	ID4				KCNG1	0	0.339152	0.602	0.356	0	T1	KCNG1
TPM1.1	0	0.340441	1	0.998	0	2	TPM1				EIF4A1	0	0.328993	0.9	0.746	0	T1	EIF4A1
ARPC2	0	0.337472	1	0.996	0	2	ARPC2				FDPS	0	0.319885	0.771	0.584	0	T1	FDPS
PTRF	0	0.332041	0.972	0.863	0	2	PTRF				SERPINF1.1	0	0.318935	0.45	0.233	0	T1	SERPINF1
ITM2C	0	0.320334	0.913	0.753	0	2	ITM2C				GDI2	0	0.307702	0.897	0.719	0	T1	GDI2
PKIB.1	0	0.319767	0.697	0.411	0	2	PKIB				INSIG1	0	0.307183	0.759	0.53	0	T1	INSIG1
EDIL3	0	0.316582	0.792	0.505	0	2	EDIL3				LDHB	0	0.307108	0.985	0.96	0	T1	LDHB
C1orf198	0	0.315419	0.609	0.295	0	2	C1orf198				GSTO1.1	0	0.304966	0.878	0.743	0	T1	GSTO1
GJA1	0	0.31335	0.715	0.477	0	2	GJA1				PDIA3.1	0	0.301974	0.821	0.641	0	T1	PDIA3
CSRP1.1	0	0.312872	0.819	0.603	0	2	CSRP1				HERPUD1	0	0.293221	0.824	0.661	0	T1	HERPUD1
PDLIM2	0	0.310932	0.987	0.909	0	2	PDLIM2				TGFBI	0	0.292829	0.984	0.932	0	T1	TGFBI
GALNT1	0	0.309253	0.591	0.321	0	2	GALNT1				HSP90B1	0	0.289288	0.856	0.759	0	T1	HSP90B1
SELENOM	0	0.30921	0.968	0.858	0	2	SELENOM				SKP1	0	0.288382	0.96	0.896	0	T1	SKP1
COL3A1.1	0	0.308658	0.922	0.818	0	2	COL3A1				ENO1	0	0.288298	0.96	0.898	0	T1	ENO1
NEXN	0	0.306472	0.816	0.577	0	2	NEXN				PDIA6	0	0.28795	0.897	0.788	0	T1	PDIA6
CARMN	0	0.302946	0.531	0.271	0	2	CARMN				PSMB1	0	0.287319	0.921	0.79	0	T1	PSMB1
PTMS.1	0	0.300364	0.998	0.98	0	2	PTMS				TRIB3.1	0	0.284691	0.695	0.466	0	T1	TRIB3
SORBS2	0	0.29959	0.454	0.253	0	2	SORBS2				MYL12A	0	0.284295	0.995	0.97	0	T1	MYL12A
TAGLN2.1	0	0.299427	0.983	0.887	0	2	TAGLN2				SDCBP.1	0	0.282019	0.874	0.726	0	T1	SDCBP
IDH2.1	0	0.297511	0.846	0.605	0	2	IDH2				EEF2	0	0.281692	1	0.998	0	T1	EEF2
FSTL1	0	0.29609	0.961	0.837	0	2	FSTL1				RPL7	0	0.280424	1	1	0	T1	RPL7
C5orf24	0	0.294654	0.822	0.606	0	2	C5orf24				AMIGO2	0	0.280049	0.807	0.587	0	T1	AMIGO2
OCIAD2.1	0	0.291206	0.372	0.137	0	2	OCIAD2				ANXA1	0	0.275864	0.785	0.604	0	T1	ANXA1
THBS1.2	0	0.290073	0.878	0.693	0	2	THBS1				HSPA8	0	0.274724	0.993	0.96	0	T1	HSPA8
NT5DC2	0	0.289843	0.86	0.656	0	2	NT5DC2				PRDX6	0	0.272032	0.951	0.857	0	T1	PRDX6
GNAI2	0	0.288696	0.947	0.808	0	2	GNAI2				SARS	0	0.26925	0.839	0.673	0	T1	SARS
KDELR2	0	0.288512	0.99	0.947	0	2	KDELR2				F2R.1	0	0.265668	0.888	0.703	0	T1	F2R
PLEKHO1	0	0.288063	0.854	0.652	0	2	PLEKHO1				ACTB	0	0.265493	1	1	0	T1	ACTB
LBH	0	0.286196	0.498	0.242	0	2	LBH				COL6A2.1	0	0.25656	0.985	0.925	0	T1	COL6A2
PPP1R14A	0	0.283136	0.524	0.297	0	2	PPP1R14A				MYL12B	0	0.256504	0.982	0.925	0	T1	MYL12B
MYH10	0	0.283091	0.497	0.25	0	2	MYH10				NNMT	0	0.256479	0.826	0.681	0	T1	NNMT
NAV1	0	0.28301	0.713	0.462	0	2	NAV1				MAGED2	0	0.256368	0.794	0.646	0	T1	MAGED2
MMP23B	0	0.282205	0.402	0.148	0	2	MMP23B				SCD	0	0.256214	0.783	0.572	0	T1	SCD
FOXP1	0	0.280419	0.765	0.517	0	2	FOXP1				XBP1	0	0.255418	0.754	0.561	0	T1	XBP1
EEF1A1	0	0.280219	1	1	0	2	EEF1A1				PSMA1	0	0.252093	0.869	0.719	0	T1	PSMA1
PDLIM5	0	0.277166	0.712	0.453	0	2	PDLIM5				ANXA5.1	0	0.251616	0.934	0.842	0	T1	ANXA5
PXDC1	0	0.276151	0.591	0.313	0	2	PXDC1				POMP	0	0.250209	0.995	0.966	0	T1	POMP
PAWR	0	0.275828	0.783	0.553	0	2	PAWR				RPS10	0	-0.250392	0.995	0.996	0	T1	RPS10
LOXL1	0	0.275598	0.956	0.841	0	2	LOXL1				MXD4	0	-0.25506	0.345	0.522	0	T1	MXD4
TSPO	0	0.271688	0.956	0.873	0	2	TSPO				OST4	0	-0.256396	0.997	0.998	0	T1	OST4
STK38L	0	0.266542	0.451	0.188	0	2	STK38L				NAA38	0	-0.262913	0.722	0.818	0	T1	NAA38
KCTD20	0	0.265455	0.567	0.308	0	2	KCTD20				COX8A.1	0	-0.27472	0.959	0.969	0	T1	COX8A
HDDC2	0	0.265088	0.809	0.583	0	2	HDDC2				UQCRQ	0	-0.277627	0.989	0.994	0	T1	UQCRQ
EIF4EBP1.1	0	0.264543	0.989	0.937	0	2	EIF4EBP1				RPL38	0	-0.279931	0.999	1	0	T1	RPL38
RPS12	0	0.26128	1	1	0	2	RPS12				ARL4C.1	0	-0.284199	0.751	0.791	0	T1	ARL4C
DLC1	0	0.260424	0.774	0.539	0	2	DLC1				H2AFV.1	0	-0.284634	0.794	0.815	0	T1	H2AFV
AKAP12.1	0	0.259552	0.775	0.568	0	2	AKAP12				MIF	0	-0.290139	0.897	0.925	0	T1	MIF
CDC42EP5	0	0.259259	0.399	0.146	0	2	CDC42EP5				KTN1	0	-0.290481	0.819	0.899	0	T1	KTN1
PXDN	0	0.258242	0.825	0.618	0	2	PXDN				PPDPF	0	-0.29267	0.963	0.973	0	T1	PPDPF
LMO7	0	0.258224	0.571	0.335	0	2	LMO7				TOMM7.1	0	-0.295089	0.992	0.994	0	T1	TOMM7
LTBP1	0	0.257445	0.539	0.267	0	2	LTBP1				RPS29	0	-0.29668	0.998	0.999	0	T1	RPS29
MAP2K2	0	0.257088	0.672	0.483	0	2	MAP2K2				SPATS2L.1	0	-0.297514	0.567	0.641	0	T1	SPATS2L
PDLIM1.1	0	0.256564	0.739	0.483	0	2	PDLIM1				UQCR11	0	-0.306239	0.983	0.99	0	T1	UQCR11
HMGCS1	0	0.254399	0.478	0.301	0	2	HMGCS1				PRKCDBP.1	0	-0.306486	0.287	0.425	0	T1	PRKCDBP
HAS2	0	-0.254626	0.025	0.208	0	2	HAS2				RPL36A	0	-0.307767	0.972	0.972	0	T1	RPL36A
PRDX1.1	0	-0.257762	0.936	0.929	0	2	PRDX1				POLR2L	0	-0.308886	0.983	0.993	0	T1	POLR2L
FGF5	0	-0.258599	0.112	0.301	0	2	FGF5				RPS21	0	-0.310543	0.997	0.999	0	T1	RPS21
FAP	0	-0.258702	0.201	0.366	0	2	FAP				MT-ND1	0	-0.313787	0.999	0.999	0	T1	MT-ND1
MLPH	0	-0.260317	0.211	0.4	0	2	MLPH				RPS27.1	0	-0.318182	1	1	0	T1	RPS27
SVIL	0	-0.260691	0.243	0.408	0	2	SVIL				PCLAF.1	0	-0.323924	0.244	0.384	0	T1	PCLAF
HPCAL1	0	-0.261563	0.238	0.387	0	2	HPCAL1				RPL37	0	-0.326695	0.999	1	0	T1	RPL37
OAF.1	0	-0.26158	0.444	0.56	0	2	OAF				NUCKS1.1	0	-0.332416	0.865	0.902	0	T1	NUCKS1
SNAI2	0	-0.268338	0.633	0.71	0	2	SNAI2				ATP5E	0	-0.3414	0.999	1	0	T1	ATP5E
ANXA5	0	-0.268664	0.845	0.865	0	2	ANXA5				TMA7	0	-0.346431	0.994	0.997	0	T1	TMA7
PRNP	0	-0.270858	0.346	0.506	0	2	PRNP				RPL37A	0	-0.349136	1	1	0	T1	RPL37A
GPNMB	0	-0.274352	0.133	0.33	0	2	GPNMB				PPP1R14B.1	0	-0.355078	0.918	0.924	0	T1	PPP1R14B
DNER.1	0	-0.280279	0.007	0.222	0	2	DNER				HIST1H4C.1	0	-0.393256	0.491	0.619	0	T1	HIST1H4C
GYPC	0	-0.284188	0.94	0.947	0	2	GYPC				GPX1	0	-0.401708	0.803	0.914	0	T1	GPX1
RPS27L	0	-0.28472	0.998	0.999	0	2	RPS27L				UBE2S.1	0	-0.4462	0.612	0.699	0	T1	UBE2S
PSMA4.1	0	-0.299423	0.685	0.739	0	2	PSMA4				CYP1B1.1	0	-0.544143	0.569	0.721	0	T1	CYP1B1
BEX1.1	0	-0.302131	0.426	0.629	0	2	BEX1				IGFBP4.1	0	-0.581386	0.524	0.684	0	T1	IGFBP4
ENO1.1	0	-0.302939	0.921	0.909	0	2	ENO1				PHLDA1.1	3.649e-301	-0.265552	0.613	0.686	2.52073e-297	T1	PHLDA1
GSTO1	0	-0.307245	0.713	0.783	0	2	GSTO1				BIRC5.1	8.47307e-290	-0.25128	0.104	0.22	5.8532e-286	T1	BIRC5
NPC2.1	0	-0.320645	0.982	0.987	0	2	NPC2				FILIP1L	1.67677e-280	-0.274615	0.439	0.532	1.15831e-276	T1	FILIP1L
NRP2	0	-0.320856	0.349	0.53	0	2	NRP2				MT1E	1.43094e-234	-0.252401	0.665	0.72	9.88491e-231	T1	MT1E
F2R	0	-0.323436	0.628	0.764	0	2	F2R				TUBA1B.1	2.89586e-216	-0.350865	0.958	0.936	2.00046e-212	T1	TUBA1B
SPOCK1	0	-0.324124	0.432	0.614	0	2	SPOCK1				CCND1.1	1.12149e-208	-0.266683	0.743	0.794	7.74724e-205	T1	CCND1
CTSC	0	-0.327244	0.185	0.405	0	2	CTSC				IGFBP5	9.08607e-207	-0.369904	0.862	0.896	6.27666e-203	T1	IGFBP5
PFDN2	0	-0.330399	0.887	0.926	0	2	PFDN2				HMGN2.1	3.66368e-203	-0.281612	0.916	0.898	2.53087e-199	T1	HMGN2
AK5	0	-0.333076	0.149	0.38	0	2	AK5				MYLK	1.57217e-182	0.251227	0.634	0.525	1.08605e-178	T1	MYLK
COPRS.1	0	-0.34186	0.762	0.835	0	2	COPRS				IGFBP3.1	1.53953e-179	-0.313042	0.405	0.496	1.06351e-175	T1	IGFBP3
UBB	0	-0.347852	0.93	0.942	0	2	UBB				SHISA2.1	1.82819e-95	-0.341183	0.551	0.554	1.26291e-91	T1	SHISA2
MANF	0	-0.35363	0.603	0.714	0	2	MANF				CTNNB1	4.23092e-88	-0.254072	0.581	0.607	2.92272e-84	T1	CTNNB1
SQSTM1	0	-0.364396	0.795	0.873	0	2	SQSTM1				IGFBP2.1	1.30429e-86	-0.55458	0.315	0.338	9.01002e-83	T1	IGFBP2
STMN1.1	0	-0.370117	0.894	0.881	0	2	STMN1				MEST.1	1.86894e-49	-0.262109	0.611	0.606	1.29106e-45	T1	MEST
SDCBP	0	-0.372288	0.654	0.777	0	2	SDCBP				S100A6.1	3.43627e-47	-0.256229	0.454	0.479	2.37378e-43	T1	S100A6
CTSA	0	-0.375366	0.439	0.622	0	2	CTSA				SFRP1.1	7.45738e-25	-0.345852	0.449	0.434	5.15156e-21	T1	SFRP1
SPHK1	0	-0.375927	0.317	0.546	0	2	SPHK1				CCND1.2	0	0.905375	0.929	0.654	0	T2	CCND1
SCG5.1	0	-0.382221	0.145	0.338	0	2	SCG5				SERPINE2.1	0	0.778304	0.879	0.587	0	T2	SERPINE2
LAPTM4A	0	-0.398773	0.89	0.917	0	2	LAPTM4A				MMP1.1	0	0.769383	0.616	0.208	0	T2	MMP1
TUBB4B.2	0	-0.402689	0.457	0.576	0	2	TUBB4B				MMP2.1	0	0.745475	0.99	0.797	0	T2	MMP2
SRPX	0	-0.408115	0.283	0.501	0	2	SRPX				NEAT1.1	0	0.72124	0.988	0.893	0	T2	NEAT1
B2M	0	-0.412777	1	1	0	2	B2M				HLA-B.1	0	0.661639	0.915	0.837	0	T2	HLA-B
MDK	0	-0.413019	0.832	0.897	0	2	MDK				MT-ND3.1	0	0.657687	0.992	0.966	0	T2	MT-ND3
NEAT1.1	0	-0.41553	0.893	0.946	0	2	NEAT1				MT2A.1	0	0.655397	0.994	0.986	0	T2	MT2A
CD63	0	-0.417504	0.996	0.997	0	2	CD63				SFRP1.2	0	0.637617	0.517	0.366	0	T2	SFRP1
SERPINF1	0	-0.425392	0.089	0.315	0	2	SERPINF1				TIMP3.1	0	0.635974	0.618	0.369	0	T2	TIMP3
DCBLD2.2	0	-0.426217	0.749	0.819	0	2	DCBLD2				CYP1B1.2	0	0.629241	0.757	0.628	0	T2	CYP1B1
NUPR1.1	0	-0.426817	0.44	0.575	0	2	NUPR1				FTH1.1	0	0.59533	1	1	0	T2	FTH1
CTSL	0	-0.427523	0.344	0.56	0	2	CTSL				COL6A1.1	0	0.565124	0.947	0.876	0	T2	COL6A1
MMP14.1	0	-0.427933	0.677	0.802	0	2	MMP14				MME.1	0	0.542419	0.525	0.153	0	T2	MME
GDF15.1	0	-0.429572	0.251	0.395	0	2	GDF15				PTX3.1	0	0.523962	0.514	0.223	0	T2	PTX3
HLA-C	0	-0.434775	0.833	0.876	0	2	HLA-C				PSAP.1	0	0.519178	0.962	0.872	0	T2	PSAP
CD70.1	0	-0.466387	0.009	0.314	0	2	CD70				CD70.1	0	0.512112	0.451	0.102	0	T2	CD70
PCOLCE	0	-0.468818	0.367	0.576	0	2	PCOLCE				DCBLD2.1	0	0.495258	0.853	0.767	0	T2	DCBLD2
MME.1	0	-0.469444	0.043	0.381	0	2	MME				BEX1.1	0	0.459647	0.747	0.464	0	T2	BEX1
PHLDA1	0	-0.471715	0.5	0.702	0	2	PHLDA1				HLA-C.1	0	0.445788	0.886	0.854	0	T2	HLA-C
HSPA5.1	0	-0.484963	0.617	0.715	0	2	HSPA5				MMP14.1	0	0.443324	0.866	0.708	0	T2	MMP14
HLA-A	0	-0.486047	0.466	0.656	0	2	HLA-A				PHLDA1.2	0	0.438183	0.758	0.593	0	T2	PHLDA1
PKM	0	-0.489456	0.977	0.989	0	2	PKM				SDC1.1	0	0.436188	0.652	0.42	0	T2	SDC1
GRN	0	-0.491833	0.628	0.785	0	2	GRN				TOMM7.2	0	0.42265	0.995	0.992	0	T2	TOMM7
TIMP1.1	0	-0.49478	0.824	0.875	0	2	TIMP1				RPS27.2	0	0.411899	1	1	0	T2	RPS27
HSP90AA1	0	-0.496517	0.944	0.955	0	2	HSP90AA1				COL6A2.2	0	0.408826	0.968	0.911	0	T2	COL6A2
SDC1.1	0	-0.514678	0.262	0.579	0	2	SDC1				B2M.1	0	0.392904	1	1	0	T2	B2M
TIMP3.1	0	-0.519919	0.313	0.518	0	2	TIMP3				NRP2.1	0	0.385448	0.605	0.409	0	T2	NRP2
COL6A1.1	0	-0.524461	0.878	0.915	0	2	COL6A1				HLA-A.1	0	0.385298	0.705	0.556	0	T2	HLA-A
HMGA1.2	0	-0.525728	0.922	0.909	0	2	HMGA1				CTSL.1	0	0.363542	0.607	0.454	0	T2	CTSL
FTH1.1	0	-0.52595	1	1	0	2	FTH1				IGFBP5.1	0	0.356169	0.92	0.861	0	T2	IGFBP5
PTX3	0	-0.540185	0.119	0.404	0	2	PTX3				COPRS.1	0	0.345352	0.852	0.798	0	T2	COPRS
CTSD.1	0	-0.543983	0.632	0.789	0	2	CTSD				FTL.1	0	0.345164	1	1	0	T2	FTL
IGFBP5.2	0	-0.545506	0.805	0.905	0	2	IGFBP5				GRN.1	0	0.33895	0.816	0.711	0	T2	GRN
PSAP.1	0	-0.581308	0.852	0.926	0	2	PSAP				HPCAL1.1	0	0.337054	0.464	0.275	0	T2	HPCAL1
SFRP1.2	0	-0.584531	0.258	0.471	0	2	SFRP1				C6orf1.1	0	0.333303	0.66	0.539	0	T2	C6orf1
SPP1.1	0	-0.589762	0.064	0.369	0	2	SPP1				TMEM158	0	0.329736	0.25	0.07	0	T2	TMEM158
COL6A2	0	-0.61946	0.909	0.943	0	2	COL6A2				GPX1.1	0	0.326723	0.921	0.863	0	T2	GPX1
MT-ND3	0	-0.641715	0.959	0.982	0	2	MT-ND3				IFI27L2.1	0	0.326345	0.822	0.733	0	T2	IFI27L2
HLA-B	0	-0.666786	0.797	0.888	0	2	HLA-B				RPL36A.1	0	0.325639	0.969	0.975	0	T2	RPL36A
MT2A.2	0	-0.864668	0.98	0.992	0	2	MT2A				SPP1.1	0	0.323937	0.435	0.219	0	T2	SPP1
CCND1.2	0	-0.954779	0.578	0.822	0	2	CCND1				SRPX.1	0	0.323596	0.554	0.39	0	T2	SRPX
MMP1.2	0	-0.981995	0.069	0.462	0	2	MMP1				POLR2L.1	0	0.322572	0.992	0.989	0	T2	POLR2L
SERPINE2.1	0	-1.08844	0.418	0.782	0	2	SERPINE2				CDKN1A.1	0	0.321915	0.893	0.728	0	T2	CDKN1A
MMP2.1	0	-1.12098	0.739	0.915	0	2	MMP2				RPL38.1	0	0.32031	1	0.999	0	T2	RPL38
S100A6.2	3.02e-258	0.523904	0.582	0.454	2.09e-254	2	S100A6				EREG.1	0	0.314462	0.228	0.028	0	T2	EREG
LUM.1	5.36e-243	-0.38087	0.352	0.459	3.7e-239	2	LUM				ANPEP.1	0	0.314132	0.288	0.092	0	T2	ANPEP
TUBA1A.1	4.81e-241	-0.348	0.943	0.93	3.32e-237	2	TUBA1A				GNG11.1	0	0.312774	0.735	0.672	0	T2	GNG11
PTTG1.1	6.44e-232	-0.481403	0.277	0.384	4.45e-228	2	PTTG1				GPNMB.1	0	0.311853	0.419	0.192	0	T2	GPNMB
HSP90B1.1	1.15e-228	-0.295196	0.76	0.784	7.93e-225	2	HSP90B1				ZFAS1	0	0.310982	0.959	0.986	0	T2	ZFAS1
NQO1.1	2.89e-211	-0.250592	0.758	0.789	1.99e-207	2	NQO1				SVIL.1	0	0.3087	0.47	0.304	0	T2	SVIL
CENPF.2	7.32e-205	-0.252198	0.06	0.154	5.06e-201	2	CENPF				NDUFAF8	0	0.307548	0.94	0.929	0	T2	NDUFAF8
UBE2C.2	1.42e-171	-0.325256	0.08	0.168	9.8e-168	2	UBE2C				CTSA.1	0	0.306311	0.656	0.537	0	T2	CTSA
SLC3A2.1	4.13e-165	-0.273798	0.44	0.502	2.85e-161	2	SLC3A2				UQCR11.1	0	0.305716	0.99	0.987	0	T2	UQCR11
G0S2.1	6.34e-149	-0.319919	0.128	0.221	4.38e-145	2	G0S2				DNER.1	0	0.303572	0.305	0.084	0	T2	DNER
APOE.1	4.53e-122	-0.277332	0.221	0.301	3.13e-118	2	APOE				ATP2B1.1	0	0.30001	0.568	0.437	0	T2	ATP2B1
POSTN.1	3.09e-120	-0.381384	0.804	0.784	2.14e-116	2	POSTN				ATP5E.1	0	0.298533	1	0.999	0	T2	ATP5E
UBC.1	9.08e-113	-0.260702	0.924	0.895	6.27e-109	2	UBC				BRI3	0	0.29205	0.979	0.964	0	T2	BRI3
CYP1B1	2.38e-103	-0.288544	0.698	0.687	1.65e-99	2	CYP1B1				RPS28	0	0.288397	1	1	0	T2	RPS28
CKS2.2	2.33e-87	-0.334867	0.39	0.435	1.61e-83	2	CKS2				RPL37.1	0	0.284035	1	1	0	T2	RPL37
CKS1B.2	1.27e-71	-0.293094	0.436	0.465	8.77e-68	2	CKS1B				G0S2.1	0	0.280262	0.26	0.159	0	T2	G0S2
HMGB2.2	1.65e-69	-0.316125	0.203	0.253	1.14e-65	2	HMGB2				GYPC.1	0	0.278341	0.953	0.941	0	T2	GYPC
HIST1H4C.2	0	1.39326	0.85	0.553	0	3	HIST1H4C				TIMP2.1	0	0.274924	0.86	0.807	0	T2	TIMP2
UBE2S.2	0	1.38671	0.961	0.638	0	3	UBE2S				TPP1.1	0	0.274901	0.567	0.413	0	T2	TPP1
PTTG1.2	0	1.31668	0.904	0.286	0	3	PTTG1				CHN1	0	0.273564	0.284	0.088	0	T2	CHN1
H2AFZ.2	0	1.27521	1	0.964	0	3	H2AFZ				RPL17	0	0.271604	0.879	0.863	0	T2	RPL17
PCLAF.2	0	1.16841	0.942	0.266	0	3	PCLAF				CEBPB.1	0	0.267986	0.745	0.672	0	T2	CEBPB
TUBA1B.2	0	1.1631	1	0.932	0	3	TUBA1B				HIST1H2AC	0	0.266453	0.338	0.152	0	T2	HIST1H2AC
UBE2C.3	0	1.16231	0.625	0.083	0	3	UBE2C				C4orf48	0	0.265296	0.874	0.833	0	T2	C4orf48
CKS1B.3	0	1.15869	0.903	0.393	0	3	CKS1B				ZMAT3.1	0	0.264558	0.679	0.54	0	T2	ZMAT3
CKS2.3	0	1.13726	0.783	0.375	0	3	CKS2				DPYSL2.1	0	0.261218	0.678	0.623	0	T2	DPYSL2
HMGB2.3	0	1.12843	0.662	0.182	0	3	HMGB2				SPOCK1.1	0	0.260976	0.677	0.505	0	T2	SPOCK1
BIRC5.2	0	1.10543	0.835	0.099	0	3	BIRC5				HOXB2.1	0	0.260558	0.464	0.305	0	T2	HOXB2
HMGN2.2	0	1.03754	0.997	0.887	0	3	HMGN2				CTSD.2	0	0.259906	0.808	0.726	0	T2	CTSD
HMGB1.2	0	0.999329	0.998	0.935	0	3	HMGB1				RPS19.1	0	0.25806	1	1	0	T2	RPS19
CENPF.3	0	0.965668	0.66	0.061	0	3	CENPF				SLC16A3.1	0	0.257653	0.562	0.468	0	T2	SLC16A3
STMN1.2	0	0.911601	0.996	0.866	0	3	STMN1				SOX9.1	0	0.256806	0.317	0.145	0	T2	SOX9
CENPW.2	0	0.881846	0.846	0.228	0	3	CENPW				AK5.1	0	0.256399	0.436	0.262	0	T2	AK5
DTYMK.1	0	0.839481	0.92	0.488	0	3	DTYMK				MDK.1	0	0.251069	0.891	0.883	0	T2	MDK
RANBP1.2	0	0.806239	0.982	0.828	0	3	RANBP1				LGALS3BP.1	0	0.250799	0.377	0.262	0	T2	LGALS3BP
TUBB4B.3	0	0.791413	0.862	0.512	0	3	TUBB4B				PAPPA.1	0	0.250053	0.801	0.786	0	T2	PAPPA
NUCKS1.2	0	0.790637	0.987	0.88	0	3	NUCKS1				RAB32	0	-0.250089	0.831	0.935	0	T2	RAB32
CDKN3.1	0	0.768697	0.655	0.07	0	3	CDKN3				RP4-621F18.2.1	0	-0.25018	0.244	0.488	0	T2	RP4-621F18.2
TPX2	0	0.756571	0.605	0.085	0	3	TPX2				BIRC5.2	0	-0.250634	0.114	0.267	0	T2	BIRC5
TK1.2	0	0.731722	0.72	0.133	0	3	TK1				RGS4	0	-0.250812	0.272	0.471	0	T2	RGS4
H2AFV.2	0	0.727937	0.982	0.785	0	3	H2AFV				GDI2.1	0	-0.25085	0.656	0.845	0	T2	GDI2
HN1.1	0	0.726511	0.977	0.833	0	3	HN1				PABPC1	0	-0.251054	0.986	0.998	0	T2	PABPC1
CDC20	0	0.7242	0.561	0.047	0	3	CDC20				KCNG1.1	0	-0.251452	0.318	0.487	0	T2	KCNG1
PTMA.1	0	0.715639	1	0.996	0	3	PTMA				STRAP	0	-0.252107	0.74	0.909	0	T2	STRAP
KCNMA1.1	0	0.711758	0.848	0.626	0	3	KCNMA1				PDCD2	0	-0.25224	0.415	0.693	0	T2	PDCD2
ARL6IP1	0	0.668997	0.64	0.341	0	3	ARL6IP1				ANP32B.1	0	-0.25251	0.7	0.88	0	T2	ANP32B
CCNB1	0	0.631922	0.493	0.067	0	3	CCNB1				SLC25A3	0	-0.252658	0.98	0.997	0	T2	SLC25A3
DEK	0	0.619044	0.863	0.573	0	3	DEK				CD320	0	-0.254013	0.305	0.577	0	T2	CD320
SNRPB.1	0	0.614953	0.977	0.821	0	3	SNRPB				ITM2C	0	-0.254436	0.686	0.861	0	T2	ITM2C
TUBA1C.1	0	0.605713	0.928	0.712	0	3	TUBA1C				FSTL1	0	-0.256378	0.78	0.925	0	T2	FSTL1
LSM5	0	0.604752	0.97	0.773	0	3	LSM5				NPM1	0	-0.257746	0.972	0.996	0	T2	NPM1
ID3.1	0	0.593028	0.733	0.515	0	3	ID3				IDI1	0	-0.257772	0.367	0.605	0	T2	IDI1
EIF5A.2	0	0.591677	0.99	0.924	0	3	EIF5A				ANKRD1.1	0	-0.258031	0.266	0.455	0	T2	ANKRD1
SMS.1	0	0.588661	0.979	0.858	0	3	SMS				VASP.1	0	-0.258114	0.344	0.613	0	T2	VASP
PHF19	0	0.571813	0.609	0.133	0	3	PHF19				MSRB3	0	-0.260734	0.34	0.615	0	T2	MSRB3
SMC4	0	0.571264	0.678	0.276	0	3	SMC4				CYCS	0	-0.262288	0.766	0.92	0	T2	CYCS
ANP32E.1	0	0.555956	0.712	0.328	0	3	ANP32E				UBE2J1	0	-0.263201	0.293	0.603	0	T2	UBE2J1
RPL39L	0	0.548116	0.767	0.399	0	3	RPL39L				SPARC.1	0	-0.26354	0.986	0.999	0	T2	SPARC
HMGB3	0	0.54739	0.651	0.223	0	3	HMGB3				HMGN3.1	0	-0.263554	0.664	0.852	0	T2	HMGN3
H2AFX	0	0.544478	0.583	0.182	0	3	H2AFX				GAPDH	0	-0.264083	1	1	0	T2	GAPDH
RAN.1	0	0.539374	0.997	0.959	0	3	RAN				ARPC2.1	0	-0.264435	0.994	0.999	0	T2	ARPC2
TYMS	0	0.536512	0.649	0.218	0	3	TYMS				ANP32E.1	0	-0.265836	0.244	0.497	0	T2	ANP32E
HNRNPA2B1.1	0	0.530717	0.979	0.853	0	3	HNRNPA2B1				AXL.1	0	-0.266171	0.711	0.841	0	T2	AXL
COTL1.1	0	0.526743	0.955	0.815	0	3	COTL1				HBEGF.1	0	-0.266869	0.076	0.285	0	T2	HBEGF
CENPX	0	0.515815	0.847	0.57	0	3	CENPX				CFL1	0	-0.268719	0.997	1	0	T2	CFL1
TUBB.1	0	0.51542	0.999	0.984	0	3	TUBB				TPM4.1	0	-0.268847	0.97	0.996	0	T2	TPM4
CCNB2	0	0.507913	0.491	0.076	0	3	CCNB2				S100A10.1	0	-0.2694	0.961	0.995	0	T2	S100A10
SRSF2.1	0	0.507196	0.931	0.743	0	3	SRSF2				SRSF2.1	0	-0.26944	0.672	0.851	0	T2	SRSF2
RRM2	0	0.491443	0.498	0.058	0	3	RRM2				MYH9.1	0	-0.27165	0.892	0.97	0	T2	MYH9
LSM4	0	0.489966	0.975	0.844	0	3	LSM4				CD59	0	-0.272247	0.865	0.965	0	T2	CD59
AXL.1	0	0.482054	0.896	0.762	0	3	AXL				SPON2.1	0	-0.273625	0.166	0.334	0	T2	SPON2
HMGN1	0	0.481482	0.998	0.976	0	3	HMGN1				ARPC5	0	-0.274842	0.798	0.941	0	T2	ARPC5
TPI1.1	0	0.468452	0.996	0.965	0	3	TPI1				SLC25A5	0	-0.275142	0.851	0.955	0	T2	SLC25A5
TMSB15A	0	0.468372	0.648	0.228	0	3	TMSB15A				SNX3	0	-0.278151	0.918	0.988	0	T2	SNX3
MZT1	0	0.466872	0.624	0.284	0	3	MZT1				SERTAD4-AS1.1	0	-0.27816	0.237	0.568	0	T2	SERTAD4-AS1
CALM3.1	0	0.460765	0.933	0.743	0	3	CALM3				WDR1.1	0	-0.279539	0.668	0.871	0	T2	WDR1
CENPN	0	0.458274	0.569	0.142	0	3	CENPN				PDLIM1.1	0	-0.279755	0.377	0.654	0	T2	PDLIM1
SNRPD1	0	0.456115	0.961	0.841	0	3	SNRPD1				RANBP1.1	0	-0.279759	0.786	0.903	0	T2	RANBP1
KPNA2.1	0	0.455142	0.631	0.388	0	3	KPNA2				LOXL1.1	0	-0.282471	0.785	0.924	0	T2	LOXL1
MYBL2	0	0.452151	0.474	0.06	0	3	MYBL2				TGFB1	0	-0.28278	0.46	0.729	0	T2	TGFB1
HNRNPAB	0	0.449867	0.834	0.588	0	3	HNRNPAB				TALDO1	0	-0.283233	0.628	0.849	0	T2	TALDO1
ANP32B.1	0	0.44521	0.928	0.776	0	3	ANP32B				UACA.1	0	-0.283815	0.181	0.434	0	T2	UACA
PRKCDBP.3	0	0.444835	0.601	0.365	0	3	PRKCDBP				MYL6	0	-0.284034	0.999	1	0	T2	MYL6
SET	0	0.441709	0.982	0.918	0	3	SET				TCP1	0	-0.286301	0.473	0.749	0	T2	TCP1
SIVA1	0	0.441406	0.954	0.835	0	3	SIVA1				PPA1	0	-0.287213	0.617	0.839	0	T2	PPA1
C12orf75.1	0	0.440188	0.983	0.899	0	3	C12orf75				ZYX.1	0	-0.288286	0.718	0.898	0	T2	ZYX
BCL2L12	0	0.438685	0.618	0.236	0	3	BCL2L12				ADA	0	-0.290963	0.118	0.397	0	T2	ADA
TAGLN2.2	0	0.431839	0.982	0.891	0	3	TAGLN2				DYNLT1	0	-0.291141	0.853	0.964	0	T2	DYNLT1
MARCKSL1	0	0.425032	0.981	0.881	0	3	MARCKSL1				CITED2	0	-0.29159	0.505	0.717	0	T2	CITED2
DNAJC9	0	0.421234	0.559	0.215	0	3	DNAJC9				MYLK.1	0	-0.291783	0.476	0.612	0	T2	MYLK
CBX1	0	0.420233	0.72	0.423	0	3	CBX1				PKIG.1	0	-0.29181	0.378	0.645	0	T2	PKIG
YWHAH	0	0.419962	0.936	0.821	0	3	YWHAH				YWHAH.1	0	-0.295392	0.757	0.907	0	T2	YWHAH
MAD2L1	0	0.419498	0.443	0.07	0	3	MAD2L1				HDDC2.1	0	-0.296861	0.479	0.742	0	T2	HDDC2
SRSF7	0	0.419404	0.801	0.547	0	3	SRSF7				DLC1.1	0	-0.296862	0.423	0.711	0	T2	DLC1
NUDT1	0	0.415647	0.638	0.267	0	3	NUDT1				HNRNPDL	0	-0.297419	0.734	0.907	0	T2	HNRNPDL
CCDC34	0	0.414927	0.59	0.22	0	3	CCDC34				CDH6.1	0	-0.300103	0.029	0.202	0	T2	CDH6
CENPM	0	0.414705	0.47	0.067	0	3	CENPM				ACAT2.1	0	-0.301017	0.276	0.556	0	T2	ACAT2
SRSF3.1	0	0.411935	0.947	0.821	0	3	SRSF3				CARMN.1	0	-0.301099	0.166	0.441	0	T2	CARMN
HNRNPA1.1	0	0.411503	0.998	0.98	0	3	HNRNPA1				HNRNPA1.1	0	-0.301423	0.967	0.996	0	T2	HNRNPA1
PTGES3	0	0.408854	0.916	0.762	0	3	PTGES3				H2AFV.2	0	-0.301672	0.729	0.882	0	T2	H2AFV
HNRNPD	0	0.406111	0.785	0.529	0	3	HNRNPD				TGFB1I1	0	-0.302675	0.64	0.872	0	T2	TGFB1I1
IDH2.2	0	0.402418	0.832	0.615	0	3	IDH2				CCDC80.1	0	-0.304114	0.708	0.889	0	T2	CCDC80
CFL1.1	0	0.401783	1	0.998	0	3	CFL1				PAWR.1	0	-0.306731	0.449	0.715	0	T2	PAWR
ZWINT	0	0.398851	0.433	0.067	0	3	ZWINT				LMCD1	0	-0.306851	0.304	0.546	0	T2	LMCD1
MEST.3	0	0.398421	0.739	0.587	0	3	MEST				SRP9.1	0	-0.307024	0.745	0.921	0	T2	SRP9
RBMX	0	0.396393	0.812	0.578	0	3	RBMX				CDH11.1	0	-0.308006	0.444	0.709	0	T2	CDH11
ENO1.2	0	0.392297	0.978	0.901	0	3	ENO1				BGN.2	0	-0.308548	0.82	0.909	0	T2	BGN
GLRX5	0	0.390559	0.888	0.704	0	3	GLRX5				AKAP12.1	0	-0.308647	0.474	0.712	0	T2	AKAP12
TOMM40	0	0.389674	0.728	0.446	0	3	TOMM40				PTMS.1	0	-0.308837	0.97	0.994	0	T2	PTMS
COX8A.1	0	0.389639	0.997	0.962	0	3	COX8A				GTF3C6.1	0	-0.309962	0.653	0.88	0	T2	GTF3C6
ACTB.1	0	0.387053	1	1	0	3	ACTB				PKIB.1	0	-0.310331	0.294	0.6	0	T2	PKIB
SRSF9	0	0.386121	0.975	0.908	0	3	SRSF9				C1orf198.1	0	-0.311006	0.174	0.496	0	T2	C1orf198
CBX5	0	0.384559	0.734	0.451	0	3	CBX5				PDGFRB.1	0	-0.313307	0.301	0.601	0	T2	PDGFRB
NCL.1	0	0.384495	0.861	0.702	0	3	NCL				EDIL3	0	-0.314019	0.388	0.695	0	T2	EDIL3
H3F3B	0	0.381159	1	0.992	0	3	H3F3B				CNN2.1	0	-0.320893	0.721	0.907	0	T2	CNN2
MT1E.1	0	0.381019	0.863	0.685	0	3	MT1E				COL4A2.1	0	-0.32198	0.722	0.928	0	T2	COL4A2
DNMT1	0	0.380468	0.63	0.321	0	3	DNMT1				LINC01638.1	0	-0.323317	0.361	0.623	0	T2	LINC01638
H1FX	0	0.379504	0.605	0.32	0	3	H1FX				ST6GAL2.1	0	-0.324399	0.297	0.58	0	T2	ST6GAL2
SSRP1	0	0.379301	0.749	0.47	0	3	SSRP1				SRM.1	0	-0.329688	0.76	0.904	0	T2	SRM
UBE2I	0	0.377375	0.92	0.785	0	3	UBE2I				ATF4	0	-0.334697	0.787	0.938	0	T2	ATF4
SNRPG	0	0.376684	0.988	0.926	0	3	SNRPG				CDKN2B.1	0	-0.334783	0.172	0.451	0	T2	CDKN2B
UBE2T	0	0.375816	0.419	0.091	0	3	UBE2T				COL12A1.1	0	-0.334947	0.215	0.469	0	T2	COL12A1
PIN1	0	0.375538	0.894	0.708	0	3	PIN1				CXCL12.1	0	-0.336703	0.236	0.501	0	T2	CXCL12
MAD2L2	0	0.373744	0.706	0.416	0	3	MAD2L2				FOXS1.1	0	-0.337379	0.059	0.332	0	T2	FOXS1
RNASEH2A	0	0.373322	0.475	0.12	0	3	RNASEH2A				IER3.1	0	-0.339978	0.611	0.833	0	T2	IER3
TMEM106C	0	0.371114	0.623	0.326	0	3	TMEM106C				HMGB1.1	0	-0.34379	0.905	0.976	0	T2	HMGB1
HMGA1.3	0	0.367621	0.989	0.899	0	3	HMGA1				EEF1A1	0	-0.344392	1	1	0	T2	EEF1A1
HNRNPH1.1	0	0.36602	0.727	0.582	0	3	HNRNPH1				SYNJ2.1	0	-0.344451	0.249	0.591	0	T2	SYNJ2
CENPV	0	0.365297	0.629	0.353	0	3	CENPV				MTHFD2	0	-0.345057	0.607	0.849	0	T2	MTHFD2
HNRNPA0	0	0.365275	0.917	0.791	0	3	HNRNPA0				EIF4EBP1.1	0	-0.349278	0.904	0.982	0	T2	EIF4EBP1
LSM3	0	0.364125	0.891	0.739	0	3	LSM3				PPP1R14A.1	0	-0.351128	0.206	0.445	0	T2	PPP1R14A
CALM1	0	0.363486	0.967	0.879	0	3	CALM1				AMIGO2.1	0	-0.353208	0.498	0.754	0	T2	AMIGO2
CACYBP	0	0.363403	0.697	0.425	0	3	CACYBP				FERMT2.1	0	-0.355777	0.338	0.663	0	T2	FERMT2
PRELID1.1	0	0.362817	0.996	0.972	0	3	PRELID1				STC2.1	0	-0.356448	0.622	0.806	0	T2	STC2
LSM2	0	0.361287	0.881	0.698	0	3	LSM2				EIF5A.1	0	-0.360969	0.893	0.968	0	T2	EIF5A
PARP1	0	0.36065	0.677	0.405	0	3	PARP1				TKT.1	0	-0.363904	0.75	0.891	0	T2	TKT
SOCS1	0	0.360465	0.482	0.269	0	3	SOCS1				UBE2S.2	0	-0.365366	0.619	0.735	0	T2	UBE2S
PDAP1	0	0.360436	0.917	0.758	0	3	PDAP1				ENAH.1	0	-0.367454	0.594	0.829	0	T2	ENAH
PSMA7	0	0.357928	0.999	0.988	0	3	PSMA7				ST3GAL5.1	0	-0.368877	0.124	0.484	0	T2	ST3GAL5
POP7	0	0.35654	0.771	0.559	0	3	POP7				COTL1.1	0	-0.370574	0.754	0.904	0	T2	COTL1
PGAM1	0	0.355921	0.967	0.89	0	3	PGAM1				PTMA.1	0	-0.370869	0.994	1	0	T2	PTMA
SRP9.1	0	0.355461	0.942	0.823	0	3	SRP9				TUBB2B.1	0	-0.387265	0.148	0.494	0	T2	TUBB2B
RPS26	0	0.353984	0.999	0.991	0	3	RPS26				BIN1.1	0	-0.390772	0.35	0.695	0	T2	BIN1
SNRPE	0	0.353802	0.978	0.903	0	3	SNRPE				PDLIM7.1	0	-0.391843	0.904	0.987	0	T2	PDLIM7
SERBP1	0	0.351104	0.955	0.869	0	3	SERBP1				SMS.1	0	-0.396209	0.794	0.944	0	T2	SMS
SNRPF	0	0.351032	0.949	0.828	0	3	SNRPF				IDH2.1	0	-0.402137	0.489	0.78	0	T2	IDH2
GINS2	0	0.350355	0.398	0.073	0	3	GINS2				SPATS2L.2	0	-0.406919	0.497	0.739	0	T2	SPATS2L
CHCHD2	0	0.347784	0.989	0.965	0	3	CHCHD2				C12orf75.1	0	-0.407618	0.859	0.955	0	T2	C12orf75
HMGN3	0	0.346596	0.904	0.742	0	3	HMGN3				SELENOW.1	0	-0.407645	0.663	0.767	0	T2	SELENOW
TMPO	0	0.345252	0.444	0.13	0	3	TMPO				KRT7.1	0	-0.408413	0.024	0.241	0	T2	KRT7
RPA3	0	0.344947	0.573	0.265	0	3	RPA3				DSP.1	0	-0.411747	0.259	0.579	0	T2	DSP
EBNA1BP2	0	0.344132	0.748	0.519	0	3	EBNA1BP2				ARID5B.1	0	-0.413474	0.489	0.747	0	T2	ARID5B
FABP5	0	0.344104	0.936	0.801	0	3	FABP5				PCLAF.2	0	-0.416878	0.224	0.469	0	T2	PCLAF
GGH	0	0.342807	0.546	0.232	0	3	GGH				TPM2.1	0	-0.420074	0.992	0.999	0	T2	TPM2
PTMS.2	0	0.340339	0.997	0.981	0	3	PTMS				CSRP1.1	0	-0.424095	0.489	0.768	0	T2	CSRP1
TPM3	0	0.33846	0.914	0.767	0	3	TPM3				OCIAD2.1	0	-0.424397	0.032	0.299	0	T2	OCIAD2
YWHAQ	0	0.337644	0.969	0.892	0	3	YWHAQ				PALLD.1	0	-0.4245	0.532	0.83	0	T2	PALLD
SAE1	0	0.337014	0.627	0.347	0	3	SAE1				TSPO.1	0	-0.428945	0.815	0.949	0	T2	TSPO
CENPK	0	0.334927	0.389	0.064	0	3	CENPK				ACTB.1	0	-0.430272	1	1	0	T2	ACTB
SLIRP	0	0.333673	0.951	0.861	0	3	SLIRP				MAP3K7CL.1	0	-0.433094	0.107	0.38	0	T2	MAP3K7CL
AURKAIP1	0	0.33329	0.986	0.947	0	3	AURKAIP1				MSC.1	0	-0.442503	0.208	0.546	0	T2	MSC
MRPL12	0	0.333185	0.894	0.745	0	3	MRPL12				TAGLN2.1	0	-0.443115	0.834	0.963	0	T2	TAGLN2
CKAP2	0	0.332661	0.375	0.093	0	3	CKAP2				PPP1R14B.2	0	-0.463928	0.881	0.96	0	T2	PPP1R14B
CLIC1	0	0.330627	0.988	0.95	0	3	CLIC1				NREP.1	0	-0.46555	0.787	0.936	0	T2	NREP
CTNNAL1	0	0.330226	0.543	0.257	0	3	CTNNAL1				HES4.1	0	-0.468299	0.316	0.66	0	T2	HES4
ID1	0	0.329527	0.425	0.204	0	3	ID1				DSTN.1	0	-0.478645	0.986	1	0	T2	DSTN
DRAP1	0	0.329351	0.963	0.875	0	3	DRAP1				H2AFZ.1	0	-0.478714	0.943	0.992	0	T2	H2AFZ
ODC1	0	0.328659	0.588	0.325	0	3	ODC1				PRSS23.1	0	-0.480679	0.92	0.993	0	T2	PRSS23
ERH	0	0.32733	0.971	0.891	0	3	ERH				HMGN2.2	0	-0.489778	0.842	0.954	0	T2	HMGN2
FOSL1	0	0.32618	0.49	0.261	0	3	FOSL1				PRKCDBP.2	0	-0.493266	0.278	0.499	0	T2	PRKCDBP
HNRNPM	0	0.324425	0.753	0.509	0	3	HNRNPM				TUBA1B.2	0	-0.525203	0.907	0.97	0	T2	TUBA1B
NHP2	0	0.324333	0.98	0.923	0	3	NHP2				COL4A1.1	0	-0.530119	0.693	0.948	0	T2	COL4A1
SNRPA1	0	0.32396	0.621	0.357	0	3	SNRPA1				CTGF.1	0	-0.53868	0.536	0.767	0	T2	CTGF
DDX46	0	0.323592	0.837	0.646	0	3	DDX46				RBM3.1	0	-0.554232	0.801	0.975	0	T2	RBM3
RAC1	0	0.323508	0.998	0.988	0	3	RAC1				IGFBP4.2	0	-0.567956	0.541	0.747	0	T2	IGFBP4
LRRC59	0	0.322244	0.855	0.689	0	3	LRRC59				CSRP2.1	0	-0.570635	0.396	0.771	0	T2	CSRP2
SFPQ	0	0.321997	0.785	0.582	0	3	SFPQ				CNN1.1	0	-0.591566	0.168	0.596	0	T2	CNN1
RNPS1	0	0.321714	0.844	0.671	0	3	RNPS1				TPM1.1	0	-0.59193	0.996	1	0	T2	TPM1
RHEB	0	0.321589	0.937	0.862	0	3	RHEB				TAGLN.2	0	-0.618201	0.957	0.999	0	T2	TAGLN
HNRNPH3	0	0.32018	0.699	0.457	0	3	HNRNPH3				ID3.1	0	-0.644696	0.41	0.662	0	T2	ID3
SNRNP25	0	0.320026	0.712	0.475	0	3	SNRNP25				FHL1.1	0	-0.647608	0.223	0.657	0	T2	FHL1
EMC9	0	0.318085	0.494	0.198	0	3	EMC9				ACTG2.2	0	-0.695445	0.394	0.844	0	T2	ACTG2
PPM1G	0	0.317728	0.741	0.522	0	3	PPM1G				SDC2.1	0	-0.710969	0.371	0.837	0	T2	SDC2
ILF2	0	0.315301	0.778	0.582	0	3	ILF2				SHISA2.2	0	-0.745404	0.373	0.713	0	T2	SHISA2
HNRNPR	0	0.315117	0.771	0.557	0	3	HNRNPR				MEST.2	0	-0.762667	0.433	0.76	0	T2	MEST
KNSTRN	0	0.31429	0.342	0.073	0	3	KNSTRN				MYL9.1	0	-0.807482	0.436	0.697	0	T2	MYL9
SKA2	0	0.314098	0.623	0.375	0	3	SKA2				ACTA2.1	0	-0.822611	0.366	0.584	0	T2	ACTA2
RBM8A	0	0.313284	0.849	0.69	0	3	RBM8A				IGFBP2.2	0	-0.971266	0.133	0.51	0	T2	IGFBP2
RPL22L1.1	0	0.312589	0.987	0.915	0	3	RPL22L1				IGFBP7.2	0	-0.99827	0.903	0.994	0	T2	IGFBP7
CD320	0	0.311799	0.673	0.416	0	3	CD320				KRT18.1	0	-1.26084	0.257	0.77	0	T2	KRT18
TMEM160	0	0.311619	0.89	0.73	0	3	TMEM160				B4GALT1	2.27098e-298	0.261532	0.41	0.322	1.5688e-294	T2	B4GALT1
FUS	0	0.311479	0.81	0.612	0	3	FUS				IGFBP3.2	4.71409e-172	-0.255681	0.427	0.52	3.25649e-168	T2	IGFBP3
POLR2E	0	0.310955	0.886	0.729	0	3	POLR2E				HIST1H4C.2	7.60953e-84	-0.28555	0.555	0.624	5.25666e-80	T2	HIST1H4C
BANF1	0	0.310705	0.945	0.829	0	3	BANF1				HMGA1.1	2.70644e-70	0.338958	0.887	0.932	1.86961e-66	T2	HMGA1
CNN1.2	0	0.305268	0.573	0.369	0	3	CNN1				CRYAB.2	3.74057e-39	-0.289872	0.207	0.239	2.58399e-35	T2	CRYAB
MZT2B.1	0	0.304903	0.999	0.988	0	3	MZT2B
PPP1CA	0	0.30457	0.896	0.75	0	3	PPP1CA
H2AFY	0	0.303107	0.84	0.666	0	3	H2AFY
TUBB6	0	0.303043	0.881	0.736	0	3	TUBB6
NUDC	0	0.300458	0.776	0.575	0	3	NUDC
HNRNPDL.1	0	0.298702	0.919	0.812	0	3	HNRNPDL
BCL7C	0	0.298088	0.897	0.754	0	3	BCL7C
MRPL51	0	0.297597	0.989	0.95	0	3	MRPL51
DUT	0	0.29715	0.866	0.739	0	3	DUT
MLF2	0	0.295411	0.961	0.886	0	3	MLF2
ARF1	0	0.295331	0.94	0.848	0	3	ARF1
MTCH1	0	0.291549	0.925	0.821	0	3	MTCH1
HMG20B	0	0.291326	0.695	0.469	0	3	HMG20B
POLR2F	0	0.291243	0.921	0.815	0	3	POLR2F
TUBG1	0	0.290952	0.548	0.285	0	3	TUBG1
TMSB10.1	0	0.290652	1	1	0	3	TMSB10
PGP	0	0.290641	0.674	0.461	0	3	PGP
TPGS2	0	0.289911	0.886	0.728	0	3	TPGS2
ARPC5L	0	0.288703	0.756	0.578	0	3	ARPC5L
DDX39A	0	0.287624	0.483	0.236	0	3	DDX39A
LYPD1	0	0.287468	0.359	0.153	0	3	LYPD1
CYC1	0	0.286447	0.858	0.705	0	3	CYC1
BASP1	0	0.285953	0.936	0.854	0	3	BASP1
PSIP1	0	0.285783	0.53	0.265	0	3	PSIP1
PPP1R14B.2	0	0.285633	0.972	0.916	0	3	PPP1R14B
CNBP	0	0.284724	0.854	0.713	0	3	CNBP
CBR3	0	0.284577	0.429	0.19	0	3	CBR3
MRPL18	0	0.284062	0.755	0.564	0	3	MRPL18
MRPL23	0	0.284045	0.95	0.856	0	3	MRPL23
CENPH	0	0.284026	0.371	0.082	0	3	CENPH
C1QBP	0	0.283782	0.925	0.82	0	3	C1QBP
LSM7	0	0.283741	0.97	0.895	0	3	LSM7
PDCD5	0	0.283044	0.97	0.911	0	3	PDCD5
TCP1	0	0.282673	0.782	0.595	0	3	TCP1
REEP4	0	0.282589	0.375	0.118	0	3	REEP4
TFDP1	0	0.282044	0.621	0.392	0	3	TFDP1
TRA2B	0	0.281058	0.692	0.478	0	3	TRA2B
MT2A.3	0	0.28058	0.999	0.989	0	3	MT2A
STOML2	0	0.280335	0.949	0.857	0	3	STOML2
SSNA1	0	0.279825	0.889	0.754	0	3	SSNA1
CYCS	0	0.279338	0.932	0.835	0	3	CYCS
UHRF1	0	0.278373	0.373	0.104	0	3	UHRF1
ARPC2.1	0	0.27817	1	0.996	0	3	ARPC2
SUMO3	0	0.27653	0.81	0.637	0	3	SUMO3
BIN1.1	0	0.276272	0.706	0.508	0	3	BIN1
SLC25A5.1	0	0.276254	0.965	0.897	0	3	SLC25A5
PFN1	0	0.276047	1	1	0	3	PFN1
USP1	0	0.275855	0.412	0.17	0	3	USP1
GMNN	0	0.275166	0.384	0.126	0	3	GMNN
TPM4	0	0.27474	0.996	0.982	0	3	TPM4
YBX1	0	0.273114	1	0.999	0	3	YBX1
PPP1CC	0	0.271678	0.737	0.545	0	3	PPP1CC
HNRNPC	0	0.270879	0.962	0.895	0	3	HNRNPC
HSPE1	0	0.270469	0.971	0.917	0	3	HSPE1
SMC2	0	0.269229	0.378	0.107	0	3	SMC2
SMARCB1	0	0.269074	0.728	0.523	0	3	SMARCB1
ANAPC15	0	0.268291	0.754	0.559	0	3	ANAPC15
GTF2A2	0	0.267918	0.865	0.726	0	3	GTF2A2
EIF5	0	0.267722	0.862	0.748	0	3	EIF5
NASP	0	0.267311	0.48	0.224	0	3	NASP
TPRKB	0	0.266889	0.594	0.369	0	3	TPRKB
PXMP2	0	0.264156	0.641	0.42	0	3	PXMP2
PAFAH1B3	0	0.262208	0.842	0.676	0	3	PAFAH1B3
BUB3	0	0.262064	0.58	0.382	0	3	BUB3
MRPS34	0	0.259691	0.895	0.772	0	3	MRPS34
HDGF	0	0.258916	0.642	0.429	0	3	HDGF
SPDL1	0	0.257475	0.404	0.171	0	3	SPDL1
SRM.2	0	0.257365	0.913	0.825	0	3	SRM
RBM17	0	0.2571	0.76	0.595	0	3	RBM17
CDC25B	0	0.25685	0.41	0.197	0	3	CDC25B
SNRPC	0	0.256793	0.821	0.665	0	3	SNRPC
CDK4	0	0.25673	0.949	0.876	0	3	CDK4
AP2S1	0	0.25622	0.997	0.988	0	3	AP2S1
SRRM1	0	0.256064	0.774	0.618	0	3	SRRM1
CMSS1	0	0.255892	0.484	0.24	0	3	CMSS1
CKLF	0	0.255139	0.668	0.492	0	3	CKLF
RNF26	0	0.254378	0.5	0.281	0	3	RNF26
UBE2N	0	0.253724	0.809	0.657	0	3	UBE2N
RHNO1	0	0.253396	0.458	0.226	0	3	RHNO1
ARHGDIA	0	0.252922	0.893	0.776	0	3	ARHGDIA
CARHSP1	0	0.252851	0.772	0.603	0	3	CARHSP1
ARHGDIB	0	0.25271	0.469	0.247	0	3	ARHGDIB
C20orf27	0	0.25212	0.79	0.63	0	3	C20orf27
HNRNPA3	0	0.251381	0.86	0.722	0	3	HNRNPA3
TIMM10	0	0.251356	0.635	0.421	0	3	TIMM10
MRPL11	0	0.25127	0.85	0.7	0	3	MRPL11
COA1	0	0.250577	0.721	0.539	0	3	COA1
NME1	0	0.250103	0.944	0.846	0	3	NME1
GPNMB.1	0	-0.252801	0.127	0.324	0	3	GPNMB
N4BP2L2	0	-0.256523	0.495	0.66	0	3	N4BP2L2
RPL39	0	-0.259037	1	1	0	3	RPL39
RPL21.1	0	-0.260594	1	1	0	3	RPL21
DDR2	0	-0.263152	0.461	0.626	0	3	DDR2
DAB2	0	-0.263373	0.565	0.689	0	3	DAB2
MSMO1	0	-0.264219	0.318	0.49	0	3	MSMO1
HTRA1	0	-0.272074	0.553	0.704	0	3	HTRA1
TPT1	0	-0.273885	1	1	0	3	TPT1
RPS27L.1	0	-0.274149	0.998	0.999	0	3	RPS27L
FRMD6	0	-0.279169	0.511	0.644	0	3	FRMD6
NPC2.2	0	-0.279394	0.973	0.988	0	3	NPC2
BRI3.1	0	-0.291118	0.94	0.976	0	3	BRI3
EIF4A2	0	-0.295468	0.762	0.864	0	3	EIF4A2
EPAS1	0	-0.298763	0.128	0.365	0	3	EPAS1
SELENOM.1	0	-0.30158	0.798	0.887	0	3	SELENOM
ITGAV	0	-0.311811	0.382	0.574	0	3	ITGAV
COL11A1	0	-0.313403	0.2	0.386	0	3	COL11A1
UQCRB.1	0	-0.315737	0.93	0.962	0	3	UQCRB
APP	0	-0.318295	0.51	0.689	0	3	APP
COL6A2.1	0	-0.320171	0.902	0.943	0	3	COL6A2
AEBP1.1	0	-0.320335	0.469	0.631	0	3	AEBP1
TRIB3.1	0	-0.321411	0.345	0.54	0	3	TRIB3
C6orf48.1	0	-0.322236	0.878	0.914	0	3	C6orf48
UBC.2	0	-0.324476	0.849	0.907	0	3	UBC
EDIL3.1	0	-0.326054	0.428	0.569	0	3	EDIL3
LRP1	0	-0.327458	0.447	0.652	0	3	LRP1
SQSTM1.1	0	-0.335022	0.755	0.876	0	3	SQSTM1
EEF2.1	0	-0.338484	0.996	0.998	0	3	EEF2
MMP14.2	0	-0.35459	0.64	0.804	0	3	MMP14
TIMP2.1	0	-0.362088	0.703	0.851	0	3	TIMP2
INHBA	0	-0.370194	0.744	0.825	0	3	INHBA
ZFAS1.1	0	-0.378404	0.965	0.975	0	3	ZFAS1
CALD1.1	0	-0.381222	0.996	0.997	0	3	CALD1
SPON2	0	-0.39276	0.1	0.278	0	3	SPON2
GREM1	0	-0.396516	0.877	0.945	0	3	GREM1
GDF15.2	0	-0.398918	0.192	0.4	0	3	GDF15
ITGA11.1	0	-0.398931	0.57	0.741	0	3	ITGA11
GRN.1	0	-0.39951	0.615	0.782	0	3	GRN
EIF3E.2	0	-0.402232	0.891	0.943	0	3	EIF3E
APOE.2	0	-0.403189	0.121	0.313	0	3	APOE
NNMT.2	0	-0.405165	0.576	0.733	0	3	NNMT
CTSD.2	0	-0.405932	0.616	0.786	0	3	CTSD
SCD	0	-0.406112	0.45	0.642	0	3	SCD
COL5A2	0	-0.409175	0.761	0.849	0	3	COL5A2
ZMAT3.1	0	-0.41555	0.344	0.644	0	3	ZMAT3
FABP3	0	-0.42646	0.1	0.325	0	3	FABP3
COL6A1.2	0	-0.427009	0.851	0.918	0	3	COL6A1
BGN.1	0	-0.434102	0.812	0.876	0	3	BGN
FBN1	0	-0.44322	0.617	0.768	0	3	FBN1
LUM.2	0	-0.470751	0.235	0.473	0	3	LUM
FTL.1	0	-0.474396	1	1	0	3	FTL
CTGF.1	0	-0.475124	0.533	0.678	0	3	CTGF
COL5A1	0	-0.483302	0.754	0.864	0	3	COL5A1
PSAP.2	0	-0.50684	0.807	0.93	0	3	PSAP
MT-ND3.1	0	-0.512698	0.946	0.983	0	3	MT-ND3
CDKN1A.1	0	-0.516299	0.592	0.838	0	3	CDKN1A
MMP2.2	0	-0.529032	0.799	0.9	0	3	MMP2
MALAT1	0	-0.537884	1	0.999	0	3	MALAT1
FTH1.2	0	-0.590923	1	1	0	3	FTH1
CYP1B1.1	0	-0.592732	0.523	0.714	0	3	CYP1B1
SPARC	0	-0.615679	0.989	0.994	0	3	SPARC
COL1A1.1	0	-0.616514	0.993	0.998	0	3	COL1A1
THBS2	0	-0.629469	0.563	0.781	0	3	THBS2
FN1.1	0	-0.653361	0.995	0.998	0	3	FN1
THBS1.3	0	-0.667843	0.599	0.741	0	3	THBS1
COL3A1.2	0	-0.684119	0.67	0.859	0	3	COL3A1
NEAT1.2	0	-0.835122	0.864	0.949	0	3	NEAT1
NUPR1.2	0	-0.880061	0.222	0.603	0	3	NUPR1
PAPPA	0	-0.894203	0.547	0.83	0	3	PAPPA
POSTN.2	0	-1.14516	0.575	0.82	0	3	POSTN
HMGCS1.1	2.23e-303	-0.256833	0.187	0.35	1.54e-299	3	HMGCS1
HIF1A.1	9.5e-303	-0.268498	0.723	0.802	6.56e-299	3	HIF1A
IFITM3.1	2.98e-301	-0.288259	0.593	0.697	2.06e-297	3	IFITM3
SPOCK1.1	3.71e-292	-0.263229	0.453	0.605	2.56e-288	3	SPOCK1
VCAN.1	6.46e-292	-0.384734	0.746	0.785	4.46e-288	3	VCAN
LMCD1.1	7.78e-288	-0.281098	0.296	0.453	5.38e-284	3	LMCD1
TSC22D1	2.5e-285	0.261982	0.637	0.49	1.73e-281	3	TSC22D1
AMIGO2	1.47e-276	-0.271523	0.52	0.651	1.02e-272	3	AMIGO2
HSPA5.2	3.87e-267	-0.349256	0.613	0.712	2.67e-263	3	HSPA5
TGFB2	1.23e-263	-0.256305	0.356	0.501	8.47e-260	3	TGFB2
COL1A2	9.43e-248	-0.535707	0.81	0.797	6.51e-244	3	COL1A2
CDKN2B.1	6.94e-241	-0.253328	0.199	0.339	4.79e-237	3	CDKN2B
SERPINE2.2	1.97e-213	-0.300863	0.628	0.738	1.36e-209	3	SERPINE2
LOXL2	1.21e-204	-0.297766	0.635	0.692	8.34e-201	3	LOXL2
DCBLD2.3	6.04e-197	-0.259766	0.754	0.816	4.17e-193	3	DCBLD2
SCG5.2	2.33e-195	-0.287179	0.193	0.324	1.61e-191	3	SCG5
COL4A1.2	1.03e-172	-0.330472	0.832	0.828	7.15e-169	3	COL4A1
SFRP2.1	1.17e-171	-0.337311	0.216	0.339	8.05e-168	3	SFRP2
IGFBP3.1	4.2e-150	-0.353886	0.388	0.49	2.9e-146	3	IGFBP3
CRYAB	8.49e-138	-0.324501	0.136	0.237	5.86e-134	3	CRYAB
PTX3.1	6.83e-129	-0.267204	0.272	0.372	4.72e-125	3	PTX3
PCSK1N	1.02e-101	-0.273917	0.315	0.394	7.07e-98	3	PCSK1N
IGFBP7.2	1.02e-59	-0.288576	0.957	0.951	7.04e-56	3	IGFBP7
S100A6.3	0	1.26898	0.911	0.432	0	4	S100A6
G0S2.2	0	0.883602	0.409	0.187	0	4	G0S2
PCSK1N.1	0	0.773051	0.7	0.353	0	4	PCSK1N
CYP1B1.2	0	0.637792	0.903	0.668	0	4	CYP1B1
GNG11	0	0.583842	0.808	0.691	0	4	GNG11
VAMP5	0	0.533034	0.548	0.257	0	4	VAMP5
MT1E.2	0	0.512961	0.805	0.699	0	4	MT1E
HLA-A.1	0	0.503407	0.725	0.616	0	4	HLA-A
B2M.1	0	0.475288	1	1	0	4	B2M
HMGA1.4	0	0.455701	0.946	0.907	0	4	HMGA1
S100A13	0	0.423141	0.982	0.975	0	4	S100A13
FTH1.3	0	0.409348	1	1	0	4	FTH1
TCEAL7	0	0.378793	0.36	0.15	0	4	TCEAL7
HLA-B.1	0	0.350863	0.911	0.87	0	4	HLA-B
HMGA2.2	0	0.347269	0.713	0.626	0	4	HMGA2
DCBLD2.4	0	0.323223	0.854	0.803	0	4	DCBLD2
MIF.1	0	0.296578	0.927	0.918	0	4	MIF
EFNA5	0	0.295338	0.253	0.104	0	4	EFNA5
PTPRN2	0	0.292422	0.266	0.094	0	4	PTPRN2
RPS27.1	0	0.281242	1	1	0	4	RPS27
TRAPPC1	0	0.270817	0.91	0.908	0	4	TRAPPC1
RPS27L.2	0	0.25765	1	0.999	0	4	RPS27L
CD63.1	0	0.25715	0.999	0.997	0	4	CD63
FTL.2	0	0.252818	1	1	0	4	FTL
NTN4.1	0	-0.256071	0.077	0.295	0	4	NTN4
CAP1	0	-0.261135	0.708	0.902	0	4	CAP1
C1orf198.1	0	-0.261158	0.106	0.368	0	4	C1orf198
RTN4	0	-0.261234	0.888	0.971	0	4	RTN4
PDGFRB	0	-0.261476	0.214	0.484	0	4	PDGFRB
TUBB.2	0	-0.268162	0.956	0.989	0	4	TUBB
SORBS2.1	0	-0.270631	0.085	0.305	0	4	SORBS2
SLC7A5	0	-0.277432	0.236	0.522	0	4	SLC7A5
RPL7.1	0	-0.282106	1	1	0	4	RPL7
MT-ND5	0	-0.291098	0.615	0.848	0	4	MT-ND5
FLNA	0	-0.292978	0.795	0.936	0	4	FLNA
VIM.1	0	-0.301786	0.999	1	0	4	VIM
LMCD1.2	0	-0.306107	0.194	0.455	0	4	LMCD1
TSPO.1	0	-0.309215	0.724	0.902	0	4	TSPO
HSP90AB1.1	0	-0.312588	0.741	0.911	0	4	HSP90AB1
ATF4.2	0	-0.319465	0.695	0.884	0	4	ATF4
ENAH.1	0	-0.322737	0.468	0.743	0	4	ENAH
CDKN2B.2	0	-0.325981	0.091	0.343	0	4	CDKN2B
MAP3K13	0	-0.329924	0.081	0.428	0	4	MAP3K13
CDH11.1	0	-0.339797	0.281	0.614	0	4	CDH11
FBN1.1	0	-0.340684	0.521	0.77	0	4	FBN1
TUBB2B	0	-0.342266	0.072	0.357	0	4	TUBB2B
MT-ND4	0	-0.346576	1	1	0	4	MT-ND4
PSAT1	0	-0.347021	0.243	0.575	0	4	PSAT1
MTHFD2.1	0	-0.349307	0.463	0.762	0	4	MTHFD2
COL18A1	0	-0.351287	0.232	0.554	0	4	COL18A1
ACTN1	0	-0.352255	0.668	0.893	0	4	ACTN1
COL4A2.1	0	-0.352574	0.666	0.847	0	4	COL4A2
GJA1.1	0	-0.362725	0.235	0.542	0	4	GJA1
STC2.1	0	-0.374007	0.485	0.742	0	4	STC2
ANKRD1.1	0	-0.37499	0.143	0.388	0	4	ANKRD1
DSP.1	0	-0.380774	0.139	0.456	0	4	DSP
FSTL1.1	0	-0.38104	0.648	0.877	0	4	FSTL1
LOXL2.1	0	-0.384824	0.447	0.707	0	4	LOXL2
TPM1.2	0	-0.385742	0.995	0.998	0	4	TPM1
MT-ND2	0	-0.386025	0.99	0.997	0	4	MT-ND2
FHL1.3	0	-0.389589	0.19	0.479	0	4	FHL1
ST6GAL2.1	0	-0.390614	0.123	0.478	0	4	ST6GAL2
MT-ATP6	0	-0.397111	0.996	0.999	0	4	MT-ATP6
CTHRC1.1	0	-0.409133	0.058	0.262	0	4	CTHRC1
DSTN.2	0	-0.411244	0.971	0.995	0	4	DSTN
PALLD.2	0	-0.417305	0.378	0.72	0	4	PALLD
CALD1.2	0	-0.41821	0.99	0.998	0	4	CALD1
COL5A2.1	0	-0.418853	0.608	0.86	0	4	COL5A2
PRSS23.2	0	-0.436318	0.801	0.974	0	4	PRSS23
THBS2.1	0	-0.487984	0.498	0.777	0	4	THBS2
SERTAD4-AS1	0	-0.493254	0.069	0.446	0	4	SERTAD4-AS1
HES4.2	0	-0.506947	0.153	0.532	0	4	HES4
NREP.2	0	-0.521521	0.651	0.887	0	4	NREP
TAGLN.1	0	-0.532345	0.958	0.981	0	4	TAGLN
IGFBP4.3	0	-0.539314	0.366	0.678	0	4	IGFBP4
SDC2.2	0	-0.542375	0.26	0.653	0	4	SDC2
CTGF.2	0	-0.564836	0.431	0.681	0	4	CTGF
COL4A1.3	0	-0.591469	0.627	0.848	0	4	COL4A1
BGN.2	0	-0.59478	0.614	0.892	0	4	BGN
IGFBP3.2	0	-0.600617	0.175	0.506	0	4	IGFBP3
S100A4.1	0	-0.633096	0.221	0.561	0	4	S100A4
THBS1.4	0	-0.703236	0.458	0.748	0	4	THBS1
SPARC.1	0	-0.703295	0.977	0.995	0	4	SPARC
COL1A1.2	0	-0.711603	0.994	0.997	0	4	COL1A1
ACTG2	0	-0.763874	0.332	0.662	0	4	ACTG2
VCAN.2	0	-0.781275	0.401	0.816	0	4	VCAN
IGFBP2.3	0	-0.867254	0.027	0.363	0	4	IGFBP2
FN1.2	0	-0.887659	0.987	0.998	0	4	FN1
COL1A2.1	0	-1.10258	0.433	0.834	0	4	COL1A2
RPS4Y1.1	0	-1.34116	0.307	0.914	0	4	RPS4Y1
IGFBP7.3	0	-1.36188	0.707	0.975	0	4	IGFBP7
IL32	6.51e-307	0.365667	0.494	0.353	4.49e-303	4	IL32
COL11A1.1	9.08e-304	-0.363801	0.155	0.381	6.27e-300	4	COL11A1
MYH9.1	4.13e-292	-0.283884	0.837	0.943	2.85e-288	4	MYH9
MSC.2	8.49e-291	-0.284698	0.179	0.407	5.86e-287	4	MSC
SDF2L1	8.37e-290	0.394837	0.705	0.652	5.78e-286	4	SDF2L1
ACTA2.1	6.99e-289	-0.670853	0.279	0.501	4.83e-285	4	ACTA2
TRIB3.2	5.8e-288	-0.271886	0.285	0.537	4e-284	4	TRIB3
CCDC80.2	5.73e-287	-0.3367	0.617	0.822	3.96e-283	4	CCDC80
ZFAS1.2	1.91e-286	-0.297206	0.927	0.978	1.32e-282	4	ZFAS1
GEM	8.4e-286	0.289495	0.275	0.138	5.8e-282	4	GEM
MDK.1	8.46e-282	0.260762	0.925	0.883	5.84e-278	4	MDK
KRT18.3	3.96e-281	-0.691287	0.35	0.547	2.74e-277	4	KRT18
CCL2.1	1.04e-277	-0.392026	0.035	0.204	7.16e-274	4	CCL2
OAF.2	6.67e-277	0.292234	0.627	0.533	4.61e-273	4	OAF
TUSC3	1.21e-275	0.313181	0.733	0.708	8.36e-272	4	TUSC3
CXCL12	1.39e-274	-0.283838	0.173	0.397	9.59e-271	4	CXCL12
TMEM158.1	1.64e-271	0.272212	0.28	0.142	1.13e-267	4	TMEM158
COL5A1.1	1.89e-262	-0.312218	0.697	0.864	1.3e-258	4	COL5A1
CNN1.3	7.05e-262	-0.269631	0.195	0.415	4.87e-258	4	CNN1
CSRP1.2	6.46e-261	-0.254609	0.408	0.659	4.46e-257	4	CSRP1
POSTN.3	2.71e-257	-0.502015	0.64	0.802	1.87e-253	4	POSTN
PPP1R14B.3	2.36e-255	-0.298876	0.814	0.933	1.63e-251	4	PPP1R14B
OCIAD2.2	1.53e-249	-0.270335	0.033	0.188	1.06e-245	4	OCIAD2
EDIL3.2	5.33e-249	-0.278438	0.338	0.571	3.68e-245	4	EDIL3
LY6E	6.1e-246	0.250295	0.829	0.805	4.21e-242	4	LY6E
BEX1.2	4.71e-241	0.299109	0.7	0.587	3.25e-237	4	BEX1
C6orf48.2	4.16e-238	-0.254515	0.799	0.92	2.88e-234	4	C6orf48
NETO2	1.82e-234	0.32886	0.384	0.266	1.25e-230	4	NETO2
CSRP2.2	1.96e-233	-0.285263	0.384	0.616	1.36e-229	4	CSRP2
ITGA11.2	5.34e-227	-0.276771	0.524	0.737	3.69e-223	4	ITGA11
PTX3.2	7.86e-223	0.299765	0.48	0.347	5.43e-219	4	PTX3
CRELD2	9.17e-220	0.323068	0.632	0.59	6.34e-216	4	CRELD2
KRT7.2	3.38e-216	-0.261702	0.02	0.151	2.33e-212	4	KRT7
FKBP2	2.06e-215	0.255675	0.858	0.871	1.42e-211	4	FKBP2
CRYAB.1	2.84e-213	-0.458052	0.079	0.238	1.96e-209	4	CRYAB
ID3.2	2.18e-211	-0.293739	0.343	0.563	1.51e-207	4	ID3
SLC3A2.2	8.02e-208	-0.260537	0.289	0.511	5.54e-204	4	SLC3A2
LDHA.1	1.28e-206	-0.271564	0.602	0.779	8.83e-203	4	LDHA
SELENOW.2	1.65e-192	-0.263519	0.526	0.737	1.14e-188	4	SELENOW
PHLDA1.1	8.05e-187	0.31878	0.706	0.667	5.56e-183	4	PHLDA1
CYTL1	8.75e-185	-0.251188	0.385	0.602	6.04e-181	4	CYTL1
SERPINF1.1	6.47e-180	-0.258579	0.133	0.293	4.47e-176	4	SERPINF1
SCG5.3	2.91e-166	-0.250687	0.159	0.321	2.01e-162	4	SCG5
ANXA2.1	8.39e-165	-0.258539	0.989	0.996	5.79e-161	4	ANXA2
SPON2.1	2.3e-160	-0.260994	0.121	0.268	1.59e-156	4	SPON2
PAPPA.1	1.6e-159	-0.266091	0.648	0.807	1.1e-155	4	PAPPA
UBC.3	9.74e-158	-0.287783	0.78	0.911	6.73e-154	4	UBC
KCNMA1.2	7.2e-152	0.543995	0.663	0.654	4.98e-148	4	KCNMA1
GDF15.3	4.38e-150	-0.259498	0.22	0.387	3.03e-146	4	GDF15
SHISA2.3	2.53e-146	-0.332632	0.392	0.569	1.75e-142	4	SHISA2
HCFC1R1	1.37e-142	0.257241	0.784	0.796	9.46e-139	4	HCFC1R1
TIMP3.2	1.05e-135	-0.290897	0.333	0.5	7.27e-132	4	TIMP3
SERPINE2.3	1.91e-131	0.336702	0.761	0.72	1.32e-127	4	SERPINE2
SFRP2.2	1.32e-128	-0.277906	0.19	0.336	9.11e-125	4	SFRP2
ATP2B1	1.78e-122	0.277256	0.526	0.496	1.23e-118	4	ATP2B1
HSP90AA1.1	5.87e-106	-0.260507	0.889	0.96	4.06e-102	4	HSP90AA1
ADM	3.73e-100	0.271478	0.472	0.419	2.57e-96	4	ADM
COL3A1.3	7.46e-97	-0.26815	0.753	0.842	5.16e-93	4	COL3A1
POSTN.4	0	1.32081	0.939	0.775	0	5	POSTN
HSPA5.3	0	1.18929	0.97	0.677	0	5	HSPA5
UBC.4	0	1.16311	0.994	0.891	0	5	UBC
HSP90AA1.2	0	1.12896	0.998	0.95	0	5	HSP90AA1
ACTA2.2	0	1.07907	0.675	0.466	0	5	ACTA2
HSP90B1.2	0	1.02241	0.972	0.764	0	5	HSP90B1
TUBA1A.2	0	1.01104	0.989	0.927	0	5	TUBA1A
MT-ND3.2	0	0.981953	0.998	0.976	0	5	MT-ND3
ANXA2.2	0	0.980392	1	0.995	0	5	ANXA2
SLC3A2.3	0	0.970801	0.876	0.46	0	5	SLC3A2
HLA-B.2	0	0.959151	0.98	0.865	0	5	HLA-B
PDIA3.1	0	0.916353	0.952	0.656	0	5	PDIA3
PCOLCE.1	0	0.892074	0.848	0.517	0	5	PCOLCE
LAPTM4A.1	0	0.875415	0.989	0.906	0	5	LAPTM4A
GRN.2	0	0.875331	0.973	0.742	0	5	GRN
CALD1.3	0	0.875305	1	0.997	0	5	CALD1
HSP90AB1.2	0	0.869427	0.988	0.888	0	5	HSP90AB1
HLA-C.1	0	0.866145	0.984	0.859	0	5	HLA-C
ITM2B	0	0.833456	0.968	0.773	0	5	ITM2B
PTX3.3	0	0.827088	0.6	0.339	0	5	PTX3
ANXA1	0	0.817886	0.909	0.62	0	5	ANXA1
RPN2	0	0.804872	0.871	0.487	0	5	RPN2
LUM.3	0	0.797721	0.696	0.421	0	5	LUM
LGALS3BP	0	0.789904	0.709	0.283	0	5	LGALS3BP
COL1A2.2	0	0.787214	0.851	0.794	0	5	COL1A2
LOXL2.2	0	0.786445	0.875	0.669	0	5	LOXL2
DDX5	0	0.77992	0.968	0.815	0	5	DDX5
MT-ND2.1	0	0.772983	0.999	0.996	0	5	MT-ND2
GDF15.4	0	0.772061	0.638	0.35	0	5	GDF15
P4HA2	0	0.770908	0.828	0.387	0	5	P4HA2
MAGED2.1	0	0.762276	0.933	0.656	0	5	MAGED2
UCHL1	0	0.749034	0.987	0.955	0	5	UCHL1
SPARC.2	0	0.741544	0.999	0.993	0	5	SPARC
TIMP1.2	0	0.738929	0.953	0.86	0	5	TIMP1
HLA-A.2	0	0.73008	0.874	0.605	0	5	HLA-A
PSAP.3	0	0.72668	0.994	0.908	0	5	PSAP
ANXA5.1	0	0.721672	0.977	0.852	0	5	ANXA5
PGK1	0	0.717422	0.896	0.605	0	5	PGK1
TAGLN.2	0	0.710908	0.998	0.978	0	5	TAGLN
NNMT.3	0	0.710671	0.873	0.699	0	5	NNMT
SERPINH1.1	0	0.704929	0.985	0.873	0	5	SERPINH1
ATP6AP2	0	0.703358	0.852	0.455	0	5	ATP6AP2
CD63.2	0	0.699596	0.999	0.997	0	5	CD63
FAP.1	0	0.699016	0.707	0.309	0	5	FAP
APOE.3	0	0.698728	0.515	0.269	0	5	APOE
MT-ATP6.1	0	0.697847	1	0.999	0	5	MT-ATP6
PKM.1	0	0.697608	0.999	0.986	0	5	PKM
IGFBP7.4	0	0.696934	0.974	0.95	0	5	IGFBP7
FBN1.2	0	0.69037	0.888	0.736	0	5	FBN1
COL11A1.2	0	0.687995	0.561	0.345	0	5	COL11A1
VCAN.3	0	0.687407	0.898	0.77	0	5	VCAN
GSN	0	0.676682	0.796	0.435	0	5	GSN
CTSA.1	0	0.673896	0.892	0.568	0	5	CTSA
CTSD.3	0	0.663226	0.941	0.749	0	5	CTSD
PPIB.1	0	0.663167	0.984	0.946	0	5	PPIB
SSB	0	0.649514	0.866	0.551	0	5	SSB
CTSL.1	0	0.645951	0.819	0.501	0	5	CTSL
PRDX1.2	0	0.641964	0.981	0.926	0	5	PRDX1
LMNA.1	0	0.641524	0.972	0.868	0	5	LMNA
COL1A1.3	0	0.639459	0.998	0.997	0	5	COL1A1
MT-ND4.1	0	0.636137	1	1	0	5	MT-ND4
PSMA4.2	0	0.634311	0.907	0.716	0	5	PSMA4
ENO1.3	0	0.632641	0.976	0.905	0	5	ENO1
SERPINE2.4	0	0.62854	0.894	0.71	0	5	SERPINE2
TMEM59	0	0.62581	0.899	0.685	0	5	TMEM59
MDH1	0	0.622294	0.819	0.482	0	5	MDH1
TGFBI.2	0	0.621701	0.987	0.939	0	5	TGFBI
MMP2.3	0	0.618276	0.981	0.879	0	5	MMP2
COL6A2.2	0	0.617006	0.989	0.933	0	5	COL6A2
FN1.3	0	0.612203	0.998	0.997	0	5	FN1
MT-CYB	0	0.604757	1	1	0	5	MT-CYB
UBB.1	0	0.602014	0.958	0.938	0	5	UBB
ATP5B.1	0	0.596025	0.951	0.808	0	5	ATP5B
MAGED1	0	0.590529	0.859	0.561	0	5	MAGED1
MT-CO1	0	0.583942	1	1	0	5	MT-CO1
FDPS	0	0.577101	0.822	0.607	0	5	FDPS
COL3A1.4	0	0.575966	0.893	0.829	0	5	COL3A1
GARS	0	0.573084	0.89	0.686	0	5	GARS
SCG2	0	0.572761	0.331	0.114	0	5	SCG2
CALM2	0	0.572575	0.997	0.992	0	5	CALM2
PHGDH.1	0	0.570501	0.764	0.469	0	5	PHGDH
HM13	0	0.569939	0.863	0.628	0	5	HM13
PAPPA.2	0	0.569517	0.902	0.784	0	5	PAPPA
COL5A2.2	0	0.56679	0.934	0.83	0	5	COL5A2
LAMP2	0	0.562974	0.81	0.491	0	5	LAMP2
COL5A1.2	0	0.562346	0.939	0.842	0	5	COL5A1
HSPA9	0	0.561218	0.791	0.487	0	5	HSPA9
TMBIM6	0	0.5607	0.93	0.803	0	5	TMBIM6
CCT8.1	0	0.558639	0.845	0.57	0	5	CCT8
CYR61	0	0.557997	0.836	0.733	0	5	CYR61
XRCC6	0	0.555612	0.818	0.496	0	5	XRCC6
APP.1	0	0.554692	0.88	0.648	0	5	APP
SON	0	0.554045	0.85	0.598	0	5	SON
CCT5	0	0.553295	0.803	0.511	0	5	CCT5
VCP	0	0.550528	0.849	0.575	0	5	VCP
MFGE8	0	0.542643	0.896	0.688	0	5	MFGE8
HACD3	0	0.540599	0.739	0.396	0	5	HACD3
ASNS	0	0.539426	0.619	0.257	0	5	ASNS
TNC	0	0.538565	0.762	0.593	0	5	TNC
LAMP1	0	0.538436	0.925	0.733	0	5	LAMP1
MYL12A.1	0	0.537794	0.991	0.974	0	5	MYL12A
2007-09-01	0	0.536947	0.9	0.7	0	5	2007-09-01
TPM2.1	0	0.536535	0.999	0.996	0	5	TPM2
EIF4A1.1	0	0.535085	0.917	0.767	0	5	EIF4A1
CCT2	0	0.534957	0.846	0.598	0	5	CCT2
SPCS2	0	0.533698	0.868	0.656	0	5	SPCS2
NQO1.2	0	0.533624	0.907	0.774	0	5	NQO1
PDIA6	0	0.532483	0.938	0.8	0	5	PDIA6
MMP14.3	0	0.530035	0.937	0.769	0	5	MMP14
ACTN1.1	0	0.528828	0.96	0.866	0	5	ACTN1
FLNA.1	0	0.52849	0.971	0.92	0	5	FLNA
CCPG1	0	0.527802	0.681	0.335	0	5	CCPG1
SKP1.1	0	0.526513	0.955	0.906	0	5	SKP1
SNRPB2	0	0.524506	0.873	0.68	0	5	SNRPB2
RTN4.1	0	0.521674	0.992	0.961	0	5	RTN4
INHBA.1	0	0.518491	0.891	0.808	0	5	INHBA
TUBB4B.4	0	0.51817	0.791	0.538	0	5	TUBB4B
HEXA	0	0.517544	0.729	0.369	0	5	HEXA
CCT7	0	0.51607	0.832	0.546	0	5	CCT7
MYL12B.1	0	0.514586	0.966	0.935	0	5	MYL12B
SLC16A3	0	0.511272	0.754	0.492	0	5	SLC16A3
HSPA8	0	0.508163	0.994	0.965	0	5	HSPA8
ITGB1	0	0.505592	0.999	0.996	0	5	ITGB1
MALAT1.1	0	0.504584	1	0.999	0	5	MALAT1
DNAJA1	0	0.504029	0.784	0.503	0	5	DNAJA1
HEXB	0	0.502819	0.723	0.371	0	5	HEXB
PLD3	0	0.501916	0.885	0.675	0	5	PLD3
MT-ND5.1	0	0.501643	0.909	0.821	0	5	MT-ND5
HSPD1.1	0	0.501052	0.873	0.697	0	5	HSPD1
COL4A1.4	0	0.49432	0.923	0.821	0	5	COL4A1
COL8A1	0	0.493683	0.662	0.436	0	5	COL8A1
ATP1B3	0	0.488655	0.823	0.599	0	5	ATP1B3
PSMC2	0	0.48054	0.661	0.27	0	5	PSMC2
CCT4	0	0.48011	0.871	0.664	0	5	CCT4
PSMA3	0	0.478879	0.768	0.502	0	5	PSMA3
COL18A1.1	0	0.476232	0.693	0.512	0	5	COL18A1
GPNMB.2	0	0.472856	0.58	0.275	0	5	GPNMB
COPB2	0	0.472034	0.642	0.298	0	5	COPB2
MVP	0	0.471026	0.648	0.299	0	5	MVP
KPNA2.2	0	0.470825	0.695	0.397	0	5	KPNA2
COL6A1.3	0	0.464931	0.962	0.905	0	5	COL6A1
XRCC5	0	0.463087	0.793	0.527	0	5	XRCC5
AEBP1.2	0	0.456834	0.796	0.594	0	5	AEBP1
KIF5B	0	0.455625	0.903	0.754	0	5	KIF5B
P3H1	0	0.455082	0.637	0.31	0	5	P3H1
SSBP1.1	0	0.453446	0.887	0.746	0	5	SSBP1
ANXA6	0	0.453164	0.814	0.577	0	5	ANXA6
RARS	0	0.452848	0.683	0.364	0	5	RARS
QSOX1	0	0.452525	0.752	0.527	0	5	QSOX1
LDHB.1	0	0.449525	0.985	0.963	0	5	LDHB
RNH1	0	0.447954	0.883	0.689	0	5	RNH1
ADH5	0	0.446541	0.761	0.488	0	5	ADH5
ECM1	0	0.445373	0.554	0.218	0	5	ECM1
EMC7	0	0.444112	0.752	0.488	0	5	EMC7
LDHA.2	0	0.443819	0.862	0.755	0	5	LDHA
PSMD7	0	0.443517	0.818	0.604	0	5	PSMD7
MAP1B	0	0.441847	0.981	0.946	0	5	MAP1B
UROD	0	0.440419	0.734	0.466	0	5	UROD
PDHB	0	0.438987	0.689	0.376	0	5	PDHB
2011-09-01	0	0.438131	0.961	0.886	0	5	2011-09-01
PSMC4	0	0.43707	0.671	0.336	0	5	PSMC4
LRPAP1	0	0.435659	0.739	0.449	0	5	LRPAP1
DHRS7	0	0.435468	0.655	0.328	0	5	DHRS7
PSMD2	0	0.435133	0.793	0.543	0	5	PSMD2
ACTR10	0	0.434948	0.715	0.407	0	5	ACTR10
EIF4A2.1	0	0.434583	0.949	0.842	0	5	EIF4A2
CALU	0	0.433464	0.974	0.919	0	5	CALU
SQSTM1.2	0	0.430303	0.944	0.854	0	5	SQSTM1
PDIA4	0	0.429545	0.789	0.549	0	5	PDIA4
SEC62	0	0.428995	0.893	0.745	0	5	SEC62
NOP56	0	0.422919	0.688	0.412	0	5	NOP56
OS9	0	0.420226	0.663	0.356	0	5	OS9
PRMT1.1	0	0.418111	0.767	0.549	0	5	PRMT1
PRDX4.1	0	0.415387	0.879	0.761	0	5	PRDX4
OAT	0	0.415169	0.697	0.408	0	5	OAT
GLB1	0	0.414733	0.551	0.211	0	5	GLB1
PLTP	0	0.414404	0.49	0.15	0	5	PLTP
EPRS	0	0.413072	0.621	0.34	0	5	EPRS
IFI16	0	0.411492	0.614	0.33	0	5	IFI16
GSTO1.1	0	0.410882	0.868	0.764	0	5	GSTO1
CLTC	0	0.410813	0.81	0.674	0	5	CLTC
EIF4A3	0	0.410601	0.574	0.226	0	5	EIF4A3
PSMD1	0	0.410195	0.655	0.355	0	5	PSMD1
SARS.1	0	0.408497	0.85	0.696	0	5	SARS
PSMB3	0	0.407734	0.847	0.707	0	5	PSMB3
MYL6.1	0	0.406931	1	1	0	5	MYL6
PSME2	0	0.405626	0.754	0.544	0	5	PSME2
UBXN4	0	0.403587	0.816	0.616	0	5	UBXN4
EMP3	0	0.403536	0.961	0.956	0	5	EMP3
PSMB1.1	0	0.403199	0.887	0.812	0	5	PSMB1
TALDO1	0	0.399735	0.833	0.738	0	5	TALDO1
PLOD3	0	0.398363	0.618	0.343	0	5	PLOD3
DPM1	0	0.397258	0.632	0.332	0	5	DPM1
N4BP2L2.1	0	0.396886	0.803	0.624	0	5	N4BP2L2
NEMF	0	0.396078	0.564	0.269	0	5	NEMF
P4HB	0	0.395298	0.976	0.937	0	5	P4HB
RPN1	0	0.393156	0.725	0.481	0	5	RPN1
PSMC3	0	0.392391	0.753	0.499	0	5	PSMC3
EID1	0	0.392015	0.94	0.897	0	5	EID1
HERPUD1	0	0.390965	0.845	0.683	0	5	HERPUD1
NCL.2	0	0.390496	0.858	0.711	0	5	NCL
NAGK	0	0.389931	0.67	0.396	0	5	NAGK
DYNC1I2	0	0.387808	0.763	0.535	0	5	DYNC1I2
DCAF13	0	0.386396	0.589	0.27	0	5	DCAF13
PA2G4	0	0.385871	0.763	0.54	0	5	PA2G4
ESF1	0	0.383561	0.499	0.255	0	5	ESF1
PSAT1.1	0	0.383352	0.723	0.531	0	5	PSAT1
TMED9	0	0.383085	0.958	0.877	0	5	TMED9
PSMC1	0	0.380585	0.735	0.484	0	5	PSMC1
BSG	0	0.379054	0.939	0.877	0	5	BSG
TPM1.3	0	0.378845	1	0.998	0	5	TPM1
MT-ND6	0	0.378258	0.433	0.23	0	5	MT-ND6
PSMD6	0	0.37768	0.598	0.299	0	5	PSMD6
CCT3	0	0.375708	0.878	0.742	0	5	CCT3
SF3B2	0	0.374944	0.749	0.532	0	5	SF3B2
ARPC3	0	0.373298	0.966	0.943	0	5	ARPC3
DAD1	0	0.37283	0.933	0.913	0	5	DAD1
DYNC1H1	0	0.372094	0.682	0.494	0	5	DYNC1H1
ERP44	0	0.371878	0.504	0.177	0	5	ERP44
FBN2	0	0.369898	0.506	0.311	0	5	FBN2
B2M.2	0	0.368585	1	1	0	5	B2M
SCPEP1	0	0.367521	0.506	0.218	0	5	SCPEP1
MGST1	0	0.365755	0.779	0.705	0	5	MGST1
GGNBP2	0	0.365469	0.603	0.336	0	5	GGNBP2
NUDC.1	0	0.363852	0.796	0.585	0	5	NUDC
DDOST	0	0.362122	0.701	0.456	0	5	DDOST
HNRNPK	0	0.36165	0.933	0.831	0	5	HNRNPK
XRN2	0	0.361629	0.674	0.461	0	5	XRN2
MANF.1	0	0.361484	0.829	0.685	0	5	MANF
APLP2	0	0.360913	0.7	0.504	0	5	APLP2
TUBB.3	0	0.360682	0.993	0.985	0	5	TUBB
FDFT1	0	0.357846	0.734	0.597	0	5	FDFT1
DNAJB11	0	0.357385	0.637	0.379	0	5	DNAJB11
ATP6AP1	0	0.357371	0.648	0.385	0	5	ATP6AP1
TUBB2A	0	0.356916	0.668	0.479	0	5	TUBB2A
AIMP1	0	0.356781	0.663	0.416	0	5	AIMP1
HADHB	0	0.353679	0.657	0.399	0	5	HADHB
ARF4	0	0.353579	0.948	0.911	0	5	ARF4
LMAN1	0	0.352938	0.717	0.523	0	5	LMAN1
BLVRB	0	0.352382	0.726	0.515	0	5	BLVRB
RBM42	0	0.351361	0.638	0.352	0	5	RBM42
LAMB1	0	0.350009	0.509	0.286	0	5	LAMB1
COPB1	0	0.349857	0.59	0.329	0	5	COPB1
ATP1A1	0	0.349462	0.645	0.413	0	5	ATP1A1
PPP1R12A	0	0.347984	0.689	0.478	0	5	PPP1R12A
IK	0	0.347543	0.596	0.308	0	5	IK
NAA20	0	0.343837	0.7	0.475	0	5	NAA20
PSMC6	0	0.343467	0.565	0.288	0	5	PSMC6
NDUFS2	0	0.343431	0.558	0.259	0	5	NDUFS2
BCAP31	0	0.342844	0.81	0.662	0	5	BCAP31
HDAC2	0	0.342096	0.722	0.53	0	5	HDAC2
ACTB.2	0	0.341271	1	1	0	5	ACTB
MGST3	0	0.340937	0.937	0.913	0	5	MGST3
TARS	0	0.339224	0.673	0.458	0	5	TARS
HNRNPM.1	0	0.338387	0.745	0.524	0	5	HNRNPM
SPOCK1.2	0	0.336914	0.766	0.57	0	5	SPOCK1
NUCB2	0	0.336863	0.615	0.38	0	5	NUCB2
PRDX6	0	0.336483	0.915	0.874	0	5	PRDX6
PSMB2	0	0.336435	0.84	0.72	0	5	PSMB2
GHITM	0	0.336386	0.832	0.701	0	5	GHITM
PRKCSH	0	0.335405	0.679	0.442	0	5	PRKCSH
ATP5H	0	0.334801	0.898	0.826	0	5	ATP5H
POLR2G	0	0.33457	0.724	0.528	0	5	POLR2G
OCIAD1	0	0.334056	0.747	0.538	0	5	OCIAD1
EMC3	0	0.333788	0.57	0.297	0	5	EMC3
CTNNA1	0	0.332737	0.686	0.481	0	5	CTNNA1
BMP1	0	0.332199	0.59	0.374	0	5	BMP1
TM9SF2	0	0.332101	0.563	0.303	0	5	TM9SF2
SDCBP.1	0	0.331812	0.861	0.749	0	5	SDCBP
TUBB6.1	0	0.331781	0.846	0.747	0	5	TUBB6
UGP2	0	0.331676	0.703	0.499	0	5	UGP2
DDX24	0	0.331606	0.628	0.394	0	5	DDX24
ATIC	0	0.329724	0.528	0.252	0	5	ATIC
NDUFA12	0	0.32946	0.809	0.687	0	5	NDUFA12
CARS	0	0.329344	0.541	0.291	0	5	CARS
TROVE2	0	0.329318	0.578	0.332	0	5	TROVE2
PSMD4	0	0.327887	0.759	0.568	0	5	PSMD4
PPIC	0	0.326612	0.771	0.621	0	5	PPIC
REEP5	0	0.326378	0.761	0.606	0	5	REEP5
ATP6V1E1	0	0.326331	0.71	0.493	0	5	ATP6V1E1
TAF7	0	0.325566	0.696	0.508	0	5	TAF7
ACTR3	0	0.325362	0.878	0.771	0	5	ACTR3
PPIG	0	0.325036	0.681	0.463	0	5	PPIG
HNRNPA2B1.2	0	0.324674	0.949	0.863	0	5	HNRNPA2B1
DECR1	0	0.324579	0.65	0.444	0	5	DECR1
PLOD2	0	0.323186	0.599	0.395	0	5	PLOD2
SF3B1	0	0.323009	0.577	0.35	0	5	SF3B1
PSMB6	0	0.318804	0.89	0.816	0	5	PSMB6
ATP5A1	0	0.3186	0.929	0.871	0	5	ATP5A1
CANX	0	0.317861	0.906	0.815	0	5	CANX
ALDOA	0	0.317398	0.985	0.981	0	5	ALDOA
ERP29	0	0.316815	0.908	0.824	0	5	ERP29
TUFM	0	0.315978	0.875	0.767	0	5	TUFM
CPE	0	0.315083	0.573	0.373	0	5	CPE
RCN1	0	0.314676	0.871	0.774	0	5	RCN1
CD151	0	0.314473	0.952	0.909	0	5	CD151
ILF2.1	0	0.313354	0.768	0.594	0	5	ILF2
TAX1BP1	0	0.313151	0.727	0.548	0	5	TAX1BP1
ZNF622	0	0.31263	0.489	0.21	0	5	ZNF622
CALR	0	0.311708	0.972	0.951	0	5	CALR
SRP54	0	0.311487	0.51	0.244	0	5	SRP54
SRI	0	0.309741	0.854	0.763	0	5	SRI
ATP5F1	0	0.307746	0.857	0.762	0	5	ATP5F1
PRPF40A	0	0.306166	0.725	0.544	0	5	PRPF40A
PCNA	0	0.305763	0.478	0.254	0	5	PCNA
RTCB	0	0.30563	0.577	0.327	0	5	RTCB
PUF60	0	0.305305	0.646	0.402	0	5	PUF60
FKBP3	0	0.305169	0.753	0.58	0	5	FKBP3
FAM50A	0	0.304956	0.826	0.684	0	5	FAM50A
VPS35	0	0.304512	0.691	0.489	0	5	VPS35
CHMP5	0	0.304508	0.759	0.585	0	5	CHMP5
POMP	0	0.304376	0.976	0.972	0	5	POMP
THBS3	0	0.304343	0.374	0.138	0	5	THBS3
RABAC1	0	0.303928	0.968	0.969	0	5	RABAC1
SIL1	0	0.303697	0.473	0.202	0	5	SIL1
TCEAL9	0	0.303558	0.908	0.86	0	5	TCEAL9
PAPSS1	0	0.303236	0.52	0.262	0	5	PAPSS1
SRSF11	0	0.303049	0.747	0.576	0	5	SRSF11
XBP1	0	0.301747	0.746	0.59	0	5	XBP1
MORF4L1	0	0.301079	0.979	0.962	0	5	MORF4L1
CDC123	0	0.301078	0.614	0.367	0	5	CDC123
RBM8A.1	0	0.300196	0.835	0.7	0	5	RBM8A
LMAN2	0	0.299406	0.805	0.658	0	5	LMAN2
RRAGA	0	0.297915	0.667	0.45	0	5	RRAGA
COPS6	0	0.296891	0.782	0.633	0	5	COPS6
TMED10	0	0.295431	0.804	0.688	0	5	TMED10
SCARB2	0	0.295027	0.648	0.461	0	5	SCARB2
ESD	0	0.294916	0.83	0.746	0	5	ESD
HAT1	0	0.294909	0.409	0.146	0	5	HAT1
NDUFA9	0	0.292738	0.564	0.311	0	5	NDUFA9
ERGIC2	0	0.29273	0.616	0.407	0	5	ERGIC2
PPP2R1A	0	0.292356	0.74	0.574	0	5	PPP2R1A
DDX1	0	0.29179	0.611	0.386	0	5	DDX1
PLAT	0	0.290612	0.349	0.148	0	5	PLAT
CCT6A	0	0.290021	0.796	0.646	0	5	CCT6A
PSMB5	0	0.289796	0.947	0.935	0	5	PSMB5
UQCRC2	0	0.289429	0.707	0.526	0	5	UQCRC2
MARS	0	0.289335	0.507	0.278	0	5	MARS
FBLN2	0	0.286469	0.381	0.176	0	5	FBLN2
APMAP	0	0.286052	0.563	0.347	0	5	APMAP
TMEM50A	0	0.2855	0.819	0.719	0	5	TMEM50A
PPP1R7	0	0.284933	0.622	0.412	0	5	PPP1R7
PRDX2	0	0.28473	0.849	0.77	0	5	PRDX2
HNRNPF	0	0.284039	0.768	0.612	0	5	HNRNPF
ECH1	0	0.283397	0.611	0.382	0	5	ECH1
PSMA1	0	0.281652	0.83	0.744	0	5	PSMA1
PSMC5	0	0.280907	0.824	0.712	0	5	PSMC5
WDR61	0	0.280425	0.58	0.362	0	5	WDR61
PSMB7	0	0.280162	0.917	0.88	0	5	PSMB7
NME1.1	0	0.279919	0.907	0.855	0	5	NME1
PSMD8	0	0.279452	0.865	0.809	0	5	PSMD8
COPE	0	0.279301	0.881	0.813	0	5	COPE
DDRGK1	0	0.27711	0.565	0.361	0	5	DDRGK1
NOP58	0	0.276728	0.426	0.176	0	5	NOP58
TRAPPC4	0	0.275919	0.548	0.308	0	5	TRAPPC4
ARL1	0	0.275048	0.591	0.376	0	5	ARL1
MESDC2	0	0.273751	0.663	0.473	0	5	MESDC2
SEC13	0	0.273704	0.737	0.61	0	5	SEC13
MDH2	0	0.272542	0.841	0.754	0	5	MDH2
FKBP7	0	0.271952	0.465	0.254	0	5	FKBP7
LARP7	0	0.271862	0.47	0.253	0	5	LARP7
ETFB	0	0.271498	0.636	0.442	0	5	ETFB
IDH3B	0	0.271326	0.563	0.341	0	5	IDH3B
ASAH1	0	0.270661	0.592	0.392	0	5	ASAH1
GTPBP4	0	0.270168	0.537	0.321	0	5	GTPBP4
VPS29	0	0.269321	0.735	0.583	0	5	VPS29
RNF181	0	0.268027	0.77	0.637	0	5	RNF181
ACAT1	0	0.267484	0.512	0.276	0	5	ACAT1
EIF6.1	0	0.267437	0.873	0.807	0	5	EIF6
GSTP1.1	0	0.267378	0.99	0.99	0	5	GSTP1
ALDH7A1	0	0.266942	0.462	0.236	0	5	ALDH7A1
DNAJC8	0	0.264937	0.77	0.612	0	5	DNAJC8
NANS	0	0.263934	0.621	0.429	0	5	NANS
TERF2IP	0	0.26351	0.576	0.367	0	5	TERF2IP
ANXA4	0	0.262991	0.553	0.339	0	5	ANXA4
YWHAB	0	0.262255	0.941	0.911	0	5	YWHAB
SNX2	0	0.260855	0.489	0.251	0	5	SNX2
PEPD	0	0.260286	0.532	0.326	0	5	PEPD
PHB	0	0.259747	0.886	0.825	0	5	PHB
AIMP2	0	0.259736	0.479	0.245	0	5	AIMP2
PSMD12	0	0.259541	0.514	0.302	0	5	PSMD12
HARS	0	0.259068	0.512	0.292	0	5	HARS
PSMD13	0	0.257646	0.584	0.369	0	5	PSMD13
CLTA	0	0.257521	0.977	0.977	0	5	CLTA
S100A11	0	0.253974	0.999	0.999	0	5	S100A11
MPHOSPH10	0	0.253959	0.398	0.184	0	5	MPHOSPH10
NDUFC2	0	0.253423	0.909	0.875	0	5	NDUFC2
NDUFA4	0	0.253297	0.983	0.991	0	5	NDUFA4
EEF1B2	0	-0.251635	0.992	0.999	0	5	EEF1B2
RPL39.1	0	-0.259715	0.999	1	0	5	RPL39
COMMD6	0	-0.260684	0.959	0.997	0	5	COMMD6
GNG5	0	-0.26183	0.936	0.982	0	5	GNG5
RPS11	0	-0.263641	0.997	1	0	5	RPS11
RPS9	0	-0.265312	0.999	1	0	5	RPS9
COX8A.2	0	-0.273042	0.905	0.972	0	5	COX8A
RPS19BP1	0	-0.273654	0.72	0.86	0	5	RPS19BP1
NENF	0	-0.273836	0.78	0.913	0	5	NENF
PDLIM2.1	0	-0.274365	0.833	0.929	0	5	PDLIM2
RPL24	0	-0.276092	0.998	1	0	5	RPL24
LAMTOR1	0	-0.276192	0.848	0.953	0	5	LAMTOR1
RPL8	0	-0.2772	1	1	0	5	RPL8
KXD1	0	-0.280244	0.471	0.671	0	5	KXD1
SSU72	0	-0.281348	0.801	0.92	0	5	SSU72
RPL6	0	-0.282474	1	1	0	5	RPL6
RPLP0	0	-0.283056	1	1	0	5	RPLP0
RNF7	0	-0.283159	0.855	0.961	0	5	RNF7
COPS9	0	-0.284359	0.897	0.976	0	5	COPS9
RPL30	0	-0.284549	0.999	1	0	5	RPL30
RPS5	0	-0.284577	0.999	1	0	5	RPS5
RPL35	0	-0.28507	1	1	0	5	RPL35
RPL23	0	-0.285076	0.998	1	0	5	RPL23
ATP5E.1	0	-0.285726	0.995	1	0	5	ATP5E
RPL27	0	-0.285738	0.999	1	0	5	RPL27
TMEM219	0	-0.288264	0.753	0.899	0	5	TMEM219
RPS25	0	-0.288287	0.999	1	0	5	RPS25
RPL34	0	-0.292215	1	1	0	5	RPL34
EIF4EBP1.2	0	-0.292394	0.89	0.95	0	5	EIF4EBP1
EI24	0	-0.294086	0.751	0.889	0	5	EI24
RPS4X	0	-0.295045	0.999	1	0	5	RPS4X
RWDD1	0	-0.296998	0.782	0.92	0	5	RWDD1
EEF1A1.1	0	-0.297943	1	1	0	5	EEF1A1
RPL5	0	-0.299497	0.998	1	0	5	RPL5
RPL3	0	-0.301326	1	1	0	5	RPL3
NTAN1	0	-0.302122	0.536	0.737	0	5	NTAN1
SLC25A6	0	-0.304411	0.993	1	0	5	SLC25A6
RPS6	0	-0.306151	1	1	0	5	RPS6
RPL35A	0	-0.307643	1	1	0	5	RPL35A
RPL4	0	-0.308893	0.999	1	0	5	RPL4
GTF3A	0	-0.310139	0.706	0.865	0	5	GTF3A
PABPC1	0	-0.312006	0.966	0.994	0	5	PABPC1
ARL6IP4	0	-0.312055	0.887	0.97	0	5	ARL6IP4
C19orf53	0	-0.312102	0.936	0.993	0	5	C19orf53
C1orf122	0	-0.312207	0.822	0.942	0	5	C1orf122
RPL7A	0	-0.318338	1	1	0	5	RPL7A
RPS26.1	0	-0.318611	0.946	0.996	0	5	RPS26
TAF10	0	-0.318712	0.443	0.673	0	5	TAF10
JTB	0	-0.321889	0.809	0.938	0	5	JTB
RPL18	0	-0.323215	0.999	1	0	5	RPL18
TMSB4X	0	-0.323668	1	1	0	5	TMSB4X
HCFC1R1.1	0	-0.327037	0.641	0.807	0	5	HCFC1R1
RPS13	0	-0.33058	1	1	0	5	RPS13
RPL10A	0	-0.33151	0.999	1	0	5	RPL10A
LSM4.1	0	-0.331897	0.737	0.871	0	5	LSM4
RPS19	0	-0.333203	1	1	0	5	RPS19
RPL27A	0	-0.335934	1	1	0	5	RPL27A
TXNL4A	0	-0.336437	0.678	0.852	0	5	TXNL4A
RPS7	0	-0.336532	1	1	0	5	RPS7
RPS17	0	-0.337016	1	1	0	5	RPS17
PPDPF	0	-0.339105	0.897	0.977	0	5	PPDPF
RPS10	0	-0.339153	0.973	0.998	0	5	RPS10
RPS3	0	-0.340131	1	1	0	5	RPS3
RPL19	0	-0.340155	1	1	0	5	RPL19
RPL13A	0	-0.340314	1	1	0	5	RPL13A
RPSA	0	-0.34176	1	1	0	5	RPSA
SRM.3	0	-0.343034	0.719	0.846	0	5	SRM
RPL10	0	-0.34625	1	1	0	5	RPL10
RPS23	0	-0.34742	1	1	0	5	RPS23
RPL14	0	-0.350693	0.998	1	0	5	RPL14
C9orf16	0	-0.350776	0.726	0.899	0	5	C9orf16
RPL15	0	-0.353437	1	1	0	5	RPL15
ARPC2.2	0	-0.353897	0.985	0.997	0	5	ARPC2
HMGN1.1	0	-0.355563	0.938	0.982	0	5	HMGN1
RPS18	0	-0.355729	1	1	0	5	RPS18
SERF2.1	0	-0.359532	1	1	0	5	SERF2
RPL36	0	-0.362079	0.999	1	0	5	RPL36
RPS14	0	-0.362232	1	1	0	5	RPS14
OST4	0	-0.364066	0.979	1	0	5	OST4
HEBP2	0	-0.364579	0.632	0.828	0	5	HEBP2
BRI3.2	0	-0.365362	0.911	0.976	0	5	BRI3
PTMS.3	0	-0.36652	0.938	0.987	0	5	PTMS
RPS20	0	-0.369283	0.999	1	0	5	RPS20
RPLP2	0	-0.369369	1	1	0	5	RPLP2
BCL7C.1	0	-0.370382	0.584	0.788	0	5	BCL7C
KRT10.1	0	-0.372347	0.873	0.97	0	5	KRT10
TPT1.1	0	-0.376009	0.999	1	0	5	TPT1
TMA7.1	0	-0.376733	0.973	0.999	0	5	TMA7
EVA1B	0	-0.378369	0.638	0.85	0	5	EVA1B
RPS16	0	-0.379054	0.999	1	0	5	RPS16
SH3BGRL3.1	0	-0.38628	0.989	1	0	5	SH3BGRL3
MYL6B	0	-0.393444	0.703	0.899	0	5	MYL6B
RPL13	0	-0.395261	1	1	0	5	RPL13
S100A16.2	0	-0.396869	0.785	0.914	0	5	S100A16
MZT2B.2	0	-0.397782	0.931	0.994	0	5	MZT2B
YBX1.1	0	-0.399166	0.993	1	0	5	YBX1
RPL23A	0	-0.404716	0.999	1	0	5	RPL23A
OAZ1	0	-0.411883	0.973	1	0	5	OAZ1
CCNI	0	-0.415233	0.898	0.986	0	5	CCNI
RPL32	0	-0.417863	1	1	0	5	RPL32
RPL28	0	-0.422307	1	1	0	5	RPL28
RPS15A	0	-0.424637	0.999	1	0	5	RPS15A
FTH1.4	0	-0.42466	1	1	0	5	FTH1
PRELID1.2	0	-0.425945	0.908	0.981	0	5	PRELID1
RPL18A	0	-0.428528	1	1	0	5	RPL18A
RPL31	0	-0.430555	0.998	1	0	5	RPL31
RPLP1	0	-0.431824	1	1	0	5	RPLP1
GUK1.1	0	-0.434716	0.916	0.991	0	5	GUK1
GPX4	0	-0.439947	0.965	0.999	0	5	GPX4
RPL37A.1	0	-0.448072	1	1	0	5	RPL37A
NME4	0	-0.450602	0.878	0.977	0	5	NME4
RPS27.2	0	-0.452178	1	1	0	5	RPS27
RPL37	0	-0.453234	0.998	1	0	5	RPL37
RPS8	0	-0.456666	1	1	0	5	RPS8
RPL29	0	-0.458136	1	1	0	5	RPL29
RPS28.1	0	-0.458334	0.999	1	0	5	RPS28
RPL41.1	0	-0.464719	1	1	0	5	RPL41
RPS2	0	-0.468044	1	1	0	5	RPS2
RPL12	0	-0.501539	1	1	0	5	RPL12
TMSB10.2	0	-0.51143	1	1	0	5	TMSB10
FTL.3	0	-0.522333	1	1	0	5	FTL
RPS29	0	-0.528006	0.985	1	0	5	RPS29
PPP1R14B.4	0	-0.530877	0.798	0.933	0	5	PPP1R14B
C12orf75.2	0	-0.549284	0.782	0.921	0	5	C12orf75
HMGN2.3	0	-0.561787	0.795	0.91	0	5	HMGN2
RPS12.1	0	-0.605299	1	1	0	5	RPS12
HMGA1.5	0	-0.684925	0.743	0.925	0	5	HMGA1
REXO2	8.23e-306	0.250145	0.931	0.919	5.68e-302	5	REXO2
CCDC80.3	6.02e-305	0.405262	0.906	0.796	4.16e-301	5	CCDC80
POLR2J	3.78e-304	-0.256555	0.778	0.901	2.61e-300	5	POLR2J
HIST1H4C.3	4.4e-304	-0.5199	0.411	0.607	3.04e-300	5	HIST1H4C
MPHOSPH8	6.82e-304	0.272031	0.577	0.379	4.71e-300	5	MPHOSPH8
ZNF580	7.98e-304	-0.264004	0.606	0.772	5.51e-300	5	ZNF580
NARS	8.32e-304	0.281797	0.683	0.498	5.75e-300	5	NARS
PIGT	8.42e-304	0.269681	0.628	0.437	5.81e-300	5	PIGT
FAM89B	4.83e-303	-0.276074	0.49	0.676	3.33e-299	5	FAM89B
SRPX.1	2.75e-302	0.312671	0.656	0.451	1.9e-298	5	SRPX
PSMD14	8.85e-302	0.260244	0.657	0.473	6.11e-298	5	PSMD14
ITGAE	5.92e-300	-0.279407	0.555	0.72	4.09e-296	5	ITGAE
DKK3	7.88e-300	0.318857	0.833	0.723	5.44e-296	5	DKK3
FKBP10	1.86e-298	0.288558	0.827	0.708	1.29e-294	5	FKBP10
PFKP	2.23e-297	0.280026	0.611	0.423	1.54e-293	5	PFKP
CPNE1	1.06e-296	0.277698	0.684	0.519	7.33e-293	5	CPNE1
TPGS2.1	6.74e-296	-0.269903	0.603	0.761	4.66e-292	5	TPGS2
PSMA5	4.13e-295	0.261194	0.722	0.588	2.85e-291	5	PSMA5
GSTM3	4.75e-295	0.260123	0.552	0.359	3.28e-291	5	GSTM3
MT-CO3	2.75e-294	0.625761	1	1	1.9e-290	5	MT-CO3
SIVA1.1	1.73e-293	-0.275569	0.723	0.861	1.2e-289	5	SIVA1
ITGB1BP1	3.2e-293	-0.266198	0.617	0.767	2.21e-289	5	ITGB1BP1
LUC7L3	1.09e-292	0.321988	0.733	0.576	7.53e-289	5	LUC7L3
SUCLG1	1.6e-292	0.253363	0.611	0.426	1.11e-288	5	SUCLG1
DGCR6L	6.3e-292	-0.25879	0.506	0.683	4.35e-288	5	DGCR6L
UQCRC1	3.62e-291	0.268902	0.821	0.7	2.5e-287	5	UQCRC1
RBM25	2.69e-288	0.284346	0.646	0.465	1.86e-284	5	RBM25
GLRX5.1	1.01e-285	-0.270452	0.579	0.741	6.95e-282	5	GLRX5
TECR	3.11e-285	0.268144	0.631	0.45	2.15e-281	5	TECR
PKIB.2	7.68e-285	-0.340568	0.264	0.473	5.31e-281	5	PKIB
UBA1	1.27e-284	0.256931	0.516	0.322	8.76e-281	5	UBA1
CCDC85B	2.4e-284	-0.267497	0.853	0.93	1.66e-280	5	CCDC85B
TOP1	2.03e-283	0.294751	0.627	0.447	1.4e-279	5	TOP1
TCEAL4	2.31e-283	0.255165	0.872	0.801	1.6e-279	5	TCEAL4
SMDT1	3.78e-283	-0.25169	0.675	0.827	2.61e-279	5	SMDT1
MMP1.3	5.53e-282	0.729183	0.562	0.385	3.82e-278	5	MMP1
CTDNEP1	7.36e-282	-0.254949	0.483	0.666	5.09e-278	5	CTDNEP1
ATP5C1.1	8.8e-282	0.260745	0.799	0.72	6.08e-278	5	ATP5C1
HSPG2	6.98e-281	0.318427	0.449	0.27	4.82e-277	5	HSPG2
LRP1.1	2.2e-280	0.352282	0.765	0.613	1.52e-276	5	LRP1
RGS10	1.25e-279	-0.263458	0.505	0.688	8.65e-276	5	RGS10
APEX1	7.43e-278	0.254364	0.834	0.739	5.13e-274	5	APEX1
NDN	1.66e-277	0.252728	0.441	0.263	1.15e-273	5	NDN
PTK7	5.68e-277	0.344219	0.696	0.533	3.92e-273	5	PTK7
THBS2.2	1.68e-272	0.483813	0.847	0.744	1.16e-268	5	THBS2
GYPC.1	1.33e-269	-0.262662	0.861	0.953	9.18e-266	5	GYPC
MARCKS	7.43e-269	0.253473	0.963	0.954	5.13e-265	5	MARCKS
RDX	1.03e-268	0.287226	0.793	0.668	7.13e-265	5	RDX
ARL6IP5	5.33e-267	0.257068	0.714	0.571	3.68e-263	5	ARL6IP5
U2SURP	3.06e-266	0.267692	0.582	0.403	2.11e-262	5	U2SURP
ATRX	6.84e-266	0.323652	0.673	0.51	4.73e-262	5	ATRX
ARMCX3	8e-265	0.262654	0.675	0.514	5.52e-261	5	ARMCX3
SERPINF1.2	2.65e-264	0.380221	0.448	0.265	1.83e-260	5	SERPINF1
SNRNP70	4.6e-263	0.26242	0.661	0.482	3.18e-259	5	SNRNP70
CDH13	1.16e-262	0.299667	0.845	0.73	8.01e-259	5	CDH13
FUS.1	5.99e-261	0.285272	0.771	0.627	4.14e-257	5	FUS
RPL36A	6.03e-259	-0.254723	0.928	0.976	4.17e-255	5	RPL36A
SELENOW.3	8.32e-258	-0.363237	0.581	0.73	5.75e-254	5	SELENOW
PLAUR	3.52e-257	0.311974	0.603	0.431	2.43e-253	5	PLAUR
TPR	1.57e-250	0.270556	0.575	0.395	1.08e-246	5	TPR
LOX	1.68e-250	0.333127	0.763	0.641	1.16e-246	5	LOX
MT-CO2	1.4e-243	0.447565	1	1	9.65e-240	5	MT-CO2
IKBIP	5.02e-243	0.252806	0.659	0.509	3.46e-239	5	IKBIP
RBM3.2	7.72e-243	-0.261282	0.811	0.901	5.33e-239	5	RBM3
ITGAV.1	1.19e-241	0.321531	0.695	0.537	8.23e-238	5	ITGAV
EIF3A	2.44e-241	0.276484	0.834	0.733	1.69e-237	5	EIF3A
NASP.1	3.9e-233	0.256665	0.413	0.245	2.7e-229	5	NASP
EIF5A.3	6.3e-231	-0.305775	0.881	0.937	4.35e-227	5	EIF5A
LAMC1	1.44e-230	0.348282	0.726	0.595	9.93e-227	5	LAMC1
PCLAF.3	1.56e-230	-0.430889	0.184	0.368	1.08e-226	5	PCLAF
CYP1B1.3	2.83e-229	0.448628	0.791	0.68	1.95e-225	5	CYP1B1
LAMB2	2.93e-228	0.251129	0.39	0.232	2.03e-224	5	LAMB2
PRNP.1	1.55e-227	0.287509	0.634	0.467	1.07e-223	5	PRNP
THBS1.5	3.71e-227	0.514498	0.84	0.713	2.56e-223	5	THBS1
IGFBP4.4	6.6e-227	-0.390767	0.52	0.661	4.56e-223	5	IGFBP4
MT1E.3	1.77e-226	-0.332076	0.572	0.72	1.22e-222	5	MT1E
NID1	1.27e-225	0.271112	0.423	0.265	8.74e-222	5	NID1
F2R.1	3.69e-225	0.270464	0.839	0.734	2.55e-221	5	F2R
UBE2S.3	5.6e-224	-0.527741	0.562	0.69	3.87e-220	5	UBE2S
PLK2	9.25e-224	0.314443	0.557	0.396	6.39e-220	5	PLK2
IARS	3.09e-219	0.286104	0.635	0.48	2.14e-215	5	IARS
CRYAB.2	3.32e-217	1.21475	0.361	0.212	2.29e-213	5	CRYAB
NEXN.1	4.8e-214	0.289673	0.736	0.605	3.31e-210	5	NEXN
FSTL1.2	3.01e-213	0.373321	0.91	0.853	2.08e-209	5	FSTL1
TIMP2.2	2.29e-209	0.286687	0.892	0.827	1.58e-205	5	TIMP2
NEAT1.3	1.49e-207	0.374833	0.975	0.934	1.03e-203	5	NEAT1
H2AFV.3	3.03e-205	-0.297462	0.727	0.817	2.09e-201	5	H2AFV
CDH2	9.02e-201	0.280228	0.762	0.638	6.23e-197	5	CDH2
EMILIN1	5.74e-198	0.251404	0.574	0.412	3.97e-194	5	EMILIN1
RRBP1	6.64e-198	0.304956	0.796	0.71	4.58e-194	5	RRBP1
LGALS3	3.54e-197	0.250911	0.728	0.612	2.44e-193	5	LGALS3
TENM3	1.58e-196	0.259998	0.477	0.324	1.09e-192	5	TENM3
MT2A.4	4.17e-196	-0.413636	0.98	0.991	2.88e-192	5	MT2A
LMCD1.3	6.81e-196	0.298946	0.57	0.421	4.71e-192	5	LMCD1
SET.1	6.76e-195	-0.251022	0.874	0.93	4.67e-191	5	SET
FAT1	1.35e-193	0.31912	0.615	0.48	9.34e-190	5	FAT1
DDR2.1	1.55e-193	0.304735	0.72	0.595	1.07e-189	5	DDR2
ALCAM	3.37e-192	0.270589	0.565	0.418	2.33e-188	5	ALCAM
COL4A2.2	3.9e-189	0.303297	0.912	0.824	2.69e-185	5	COL4A2
COTL1.2	2.52e-185	-0.287017	0.763	0.839	1.74e-181	5	COTL1
CKB	3.94e-184	0.309358	0.24	0.123	2.72e-180	5	CKB
VMP1	2.73e-180	0.326519	0.862	0.783	1.89e-176	5	VMP1
COL12A1	4.4e-180	0.353812	0.48	0.339	3.04e-176	5	COL12A1
BGN.3	3.91e-179	0.277977	0.884	0.866	2.7e-175	5	BGN
EIF5B	2.76e-178	0.259812	0.865	0.783	1.91e-174	5	EIF5B
TIMP3.3	6.43e-178	0.342227	0.616	0.475	4.44e-174	5	TIMP3
CTGF.3	2.55e-172	0.525675	0.748	0.651	1.76e-168	5	CTGF
LINC01638.2	1.53e-170	-0.25904	0.369	0.511	1.06e-166	5	LINC01638
ACAT2	7.69e-170	0.320032	0.539	0.415	5.31e-166	5	ACAT2
AXL.2	1.94e-168	-0.336115	0.706	0.786	1.34e-164	5	AXL
CDK6	6.73e-168	0.297039	0.704	0.584	4.65e-164	5	CDK6
KCNMA1.3	1.83e-167	-0.443071	0.541	0.665	1.26e-163	5	KCNMA1
MME.2	3.86e-166	0.297408	0.468	0.315	2.66e-162	5	MME
MYLK	1.24e-161	0.312023	0.666	0.538	8.56e-158	5	MYLK
NUPR1.3	2.05e-160	0.263538	0.698	0.541	1.41e-156	5	NUPR1
SPATS2L.3	7.93e-159	-0.25066	0.517	0.635	5.48e-155	5	SPATS2L
FRMD6.1	6.36e-157	0.280915	0.728	0.618	4.39e-153	5	FRMD6
BIRC5.3	7.8e-155	-0.292	0.076	0.205	5.39e-151	5	BIRC5
CYBA	6.57e-152	0.280108	0.406	0.281	4.54e-148	5	CYBA
SERPINE1	5.16e-149	0.377943	0.553	0.427	3.56e-145	5	SERPINE1
DST	1.93e-147	0.261305	0.581	0.454	1.33e-143	5	DST
MYOF	2.01e-146	0.287095	0.644	0.537	1.39e-142	5	MYOF
SPP1.2	7.85e-145	0.368833	0.449	0.31	5.42e-141	5	SPP1
CCND1.3	5.85e-143	0.280485	0.855	0.777	4.04e-139	5	CCND1
RCAN1	8.36e-139	0.25374	0.533	0.409	5.78e-135	5	RCAN1
GREM1.1	5.59e-138	0.252861	0.948	0.935	3.86e-134	5	GREM1
OLFML2A	2.94e-136	0.462737	0.29	0.179	2.03e-132	5	OLFML2A
SHISA2.4	1.16e-134	-0.364368	0.45	0.562	7.99e-131	5	SHISA2
TGFB2.1	4.97e-133	0.265274	0.602	0.472	3.43e-129	5	TGFB2
EDIL3.3	1.26e-131	0.281651	0.652	0.542	8.73e-128	5	EDIL3
FHL1.4	1.35e-130	-0.272149	0.341	0.463	9.35e-127	5	FHL1
SFRP2.3	1.05e-124	0.405583	0.436	0.314	7.24e-121	5	SFRP2
PTTG1.3	3.09e-122	-0.391003	0.253	0.376	2.14e-118	5	PTTG1
MT-ND1	4.81e-122	0.504788	0.999	0.999	3.32e-118	5	MT-ND1
CD9	6.9e-122	0.25918	0.358	0.246	4.77e-118	5	CD9
CDC42.1	1.27e-110	-0.307394	0.829	0.878	8.77e-107	5	CDC42
IGFBP2.4	2.36e-106	-0.332891	0.225	0.342	1.63e-102	5	IGFBP2
CSRP2.3	3.39e-77	0.289719	0.661	0.59	2.34e-73	5	CSRP2
MEST.4	5.04e-76	-0.283714	0.536	0.613	3.48e-72	5	MEST
ANKRD1.2	7.34e-76	0.297462	0.45	0.36	5.07e-72	5	ANKRD1
CKS1B.4	1.41e-64	-0.279844	0.395	0.466	9.76e-61	5	CKS1B
SPON2.2	1.84e-49	0.293549	0.317	0.25	1.27e-45	5	SPON2
H2AFZ.3	1.41e-45	-0.303853	0.956	0.97	9.71e-42	5	H2AFZ
ACTG2.1	6.13e-38	0.715911	0.584	0.637	4.23e-34	5	ACTG2
IGFBP2.5	0	1.46388	0.932	0.295	0	6	IGFBP2
IGFBP4.5	0	1.34374	0.98	0.629	0	6	IGFBP4
IGFBP3.3	0	1.20719	0.904	0.449	0	6	IGFBP3
SHISA2.5	0	1.16917	0.961	0.528	0	6	SHISA2
CDH6	0	0.934376	0.658	0.087	0	6	CDH6
SPATS2L.4	0	0.783731	0.945	0.605	0	6	SPATS2L
MYL9.2	0	0.779601	0.953	0.551	0	6	MYL9
ARHGAP29	0	0.752107	0.797	0.337	0	6	ARHGAP29
PLA2G16	0	0.683545	0.701	0.142	0	6	PLA2G16
PCBD1	0	0.676678	0.918	0.501	0	6	PCBD1
ARL4C	0	0.673308	0.957	0.772	0	6	ARL4C
MPC2	0	0.667417	0.921	0.666	0	6	MPC2
OCIAD2.3	0	0.666354	0.541	0.151	0	6	OCIAD2
BICC1	0	0.629077	0.761	0.263	0	6	BICC1
PPP1R14B.5	0	0.615772	0.994	0.918	0	6	PPP1R14B
DAPK1	0	0.589296	0.597	0.078	0	6	DAPK1
MEST.5	0	0.576133	0.879	0.589	0	6	MEST
COL8A1.1	0	0.557724	0.805	0.431	0	6	COL8A1
HBEGF	0	0.530903	0.499	0.167	0	6	HBEGF
C12orf75.3	0	0.518959	0.987	0.905	0	6	C12orf75
PCLAF.4	0	0.514762	0.652	0.335	0	6	PCLAF
TKT.2	0	0.513658	0.964	0.816	0	6	TKT
SERTAD4-AS1.1	0	0.499487	0.815	0.387	0	6	SERTAD4-AS1
UCP2	0	0.494871	0.514	0.108	0	6	UCP2
TUBB2B.1	0	0.489288	0.71	0.308	0	6	TUBB2B
ADM.1	0	0.480311	0.712	0.405	0	6	ADM
CAV2	0	0.479627	0.861	0.572	0	6	CAV2
TM4SF1	0	0.475119	0.617	0.185	0	6	TM4SF1
RBPMS	0	0.459333	0.813	0.448	0	6	RBPMS
MSC.3	0	0.430517	0.664	0.37	0	6	MSC
UGCG	0	0.428699	0.782	0.511	0	6	UGCG
AMIGO2.1	0	0.423337	0.868	0.619	0	6	AMIGO2
AKAP12.2	0	0.41642	0.804	0.588	0	6	AKAP12
MAP2K2.1	0	0.412928	0.806	0.494	0	6	MAP2K2
SERTAD4	0	0.410495	0.54	0.153	0	6	SERTAD4
TMEM14B	0	0.407679	0.934	0.731	0	6	TMEM14B
PRSS23.3	0	0.407379	0.999	0.957	0	6	PRSS23
CXCL12.1	0	0.40183	0.618	0.362	0	6	CXCL12
RMND1	0	0.401199	0.546	0.131	0	6	RMND1
CADM1	0	0.398764	0.717	0.399	0	6	CADM1
ARID5B.2	0	0.398746	0.853	0.612	0	6	ARID5B
FAM213A	0	0.398461	0.721	0.353	0	6	FAM213A
PALLD.3	0	0.391682	0.915	0.676	0	6	PALLD
PAWR.1	0	0.377532	0.848	0.573	0	6	PAWR
SPON2.3	0	0.369029	0.52	0.238	0	6	SPON2
ODC1.1	0	0.366829	0.655	0.34	0	6	ODC1
STC2.2	0	0.366711	0.897	0.708	0	6	STC2
MAP3K7CL.3	0	0.36205	0.52	0.235	0	6	MAP3K7CL
JADE1	0	0.360813	0.522	0.181	0	6	JADE1
CCDC80.4	0	0.357836	0.944	0.795	0	6	CCDC80
HDDC2.1	0	0.351748	0.868	0.603	0	6	HDDC2
PPME1	0	0.34927	0.411	0.179	0	6	PPME1
HMGN1.2	0	0.34872	0.999	0.977	0	6	HMGN1
GALNT1.1	0	0.347956	0.686	0.344	0	6	GALNT1
ST6GAL2.2	0	0.344084	0.696	0.431	0	6	ST6GAL2
MPZL1	0	0.340514	0.677	0.408	0	6	MPZL1
LPP	0	0.338491	0.892	0.699	0	6	LPP
S100A16.3	0	0.337815	0.992	0.899	0	6	S100A16
FOXC2	0	0.334771	0.537	0.185	0	6	FOXC2
MYLK.1	0	0.329825	0.84	0.529	0	6	MYLK
MGAT4B	0	0.328382	0.679	0.369	0	6	MGAT4B
EEF1A1.2	0	0.325791	1	1	0	6	EEF1A1
PFDN1	0	0.32161	0.901	0.704	0	6	PFDN1
SLC6A6	0	0.320872	0.408	0.121	0	6	SLC6A6
PDE1C	0	0.320322	0.62	0.323	0	6	PDE1C
RRAS2	0	0.319389	0.799	0.543	0	6	RRAS2
SYNJ2.1	0	0.318087	0.742	0.411	0	6	SYNJ2
PGRMC2	0	0.31745	0.773	0.524	0	6	PGRMC2
EDN1	0	0.315378	0.36	0.127	0	6	EDN1
RP4-621F18.2	0	0.312847	0.638	0.357	0	6	RP4-621F18.2
SRP9.2	0	0.30986	0.963	0.83	0	6	SRP9
HAPLN1	0	0.306701	0.316	0.092	0	6	HAPLN1
S100A10.2	0	0.305984	0.998	0.978	0	6	S100A10
HMGN3.1	0	0.305738	0.937	0.752	0	6	HMGN3
HES4.3	0	0.304186	0.761	0.482	0	6	HES4
C1orf198.2	0	0.303855	0.646	0.326	0	6	C1orf198
DYSF	0	0.303369	0.563	0.225	0	6	DYSF
UBE2M	0	0.301861	0.641	0.329	0	6	UBE2M
NPM1.1	0	0.297131	0.998	0.984	0	6	NPM1
CCDC50	0	0.293863	0.789	0.536	0	6	CCDC50
PERP	0	0.291237	0.737	0.476	0	6	PERP
AP1S2	0	0.289973	0.797	0.539	0	6	AP1S2
PRKCA	0	0.28542	0.601	0.301	0	6	PRKCA
PPP1R14A.1	0	0.283335	0.578	0.317	0	6	PPP1R14A
CPA4	0	0.28166	0.527	0.258	0	6	CPA4
HMGCS1.2	0	0.281133	0.567	0.314	0	6	HMGCS1
GTF3C6	0	0.280673	0.933	0.763	0	6	GTF3C6
MYH9.2	0	0.278815	0.987	0.93	0	6	MYH9
UBASH3B	0	0.276393	0.453	0.133	0	6	UBASH3B
IDH2.3	0	0.276024	0.858	0.63	0	6	IDH2
TPD52L1	0	0.272468	0.411	0.129	0	6	TPD52L1
COX20	0	0.271827	0.908	0.714	0	6	COX20
SRM.4	0	0.270578	0.953	0.829	0	6	SRM
CDV3	0	0.267444	0.752	0.508	0	6	CDV3
MT1F	0	0.265785	0.377	0.087	0	6	MT1F
VCL	0	0.263198	0.808	0.576	0	6	VCL
ST3GAL5.1	0	0.262268	0.611	0.297	0	6	ST3GAL5
LINC01638.3	0	0.260001	0.767	0.483	0	6	LINC01638
COL18A1.2	0	0.258564	0.765	0.51	0	6	COL18A1
C9orf3	0	0.2579	0.562	0.274	0	6	C9orf3
PON2	0	0.251911	0.621	0.356	0	6	PON2
RPSA.1	0	0.250751	1	1	0	6	RPSA
RPS28.2	0	-0.273752	1	1	0	6	RPS28
RPL37A.2	0	-0.292077	1	1	0	6	RPL37A
LGALS1	0	-0.300681	1	1	0	6	LGALS1
C12orf57	0	-0.303723	0.933	0.949	0	6	C12orf57
UQCR11.1	0	-0.323178	0.984	0.989	0	6	UQCR11
BAALC	0	-0.32693	0.032	0.286	0	6	BAALC
DKK3.1	0	-0.340157	0.61	0.74	0	6	DKK3
AK5.1	0	-0.346081	0.116	0.358	0	6	AK5
C4orf48.1	0	-0.347672	0.756	0.858	0	6	C4orf48
RPS27.3	0	-0.350095	1	1	0	6	RPS27
RPL36A.1	0	-0.354921	0.975	0.972	0	6	RPL36A
GYPC.2	0	-0.36645	0.931	0.947	0	6	GYPC
COPRS.2	0	-0.377661	0.75	0.828	0	6	COPRS
FAP.2	0	-0.378108	0.062	0.358	0	6	FAP
PLAUR.1	0	-0.378749	0.224	0.458	0	6	PLAUR
PFDN2.1	0	-0.381329	0.878	0.922	0	6	PFDN2
NRP2.1	0	-0.383875	0.284	0.515	0	6	NRP2
KCNG1	0	-0.3853	0.152	0.424	0	6	KCNG1
DPYSL2.1	0	-0.386929	0.491	0.659	0	6	DPYSL2
HTRA1.1	0	-0.387672	0.515	0.695	0	6	HTRA1
OAF.3	0	-0.396473	0.321	0.556	0	6	OAF
FTH1.5	0	-0.397873	1	1	0	6	FTH1
LOX.1	0	-0.404876	0.468	0.662	0	6	LOX
MME.3	0	-0.40748	0.068	0.344	0	6	MME
SERPINH1.2	0	-0.412603	0.819	0.886	0	6	SERPINH1
MFGE8.1	0	-0.427947	0.525	0.716	0	6	MFGE8
CD70.2	0	-0.430267	0.009	0.282	0	6	CD70
SDC1.2	0	-0.431446	0.317	0.542	0	6	SDC1
CTSL.2	0	-0.434167	0.313	0.539	0	6	CTSL
COL5A1.3	0	-0.435715	0.792	0.853	0	6	COL5A1
SERPINF1.3	0	-0.437765	0.04	0.295	0	6	SERPINF1
LAPTM4A.2	0	-0.439353	0.868	0.915	0	6	LAPTM4A
SNAI2.1	0	-0.443325	0.503	0.71	0	6	SNAI2
SRPX.2	0	-0.459713	0.211	0.483	0	6	SRPX
GRN.3	0	-0.46214	0.637	0.768	0	6	GRN
CTSD.4	0	-0.47237	0.666	0.77	0	6	CTSD
TGM2	0	-0.485735	0.073	0.381	0	6	TGM2
F2R.2	0	-0.49133	0.527	0.756	0	6	F2R
CTSB	0	-0.493544	0.721	0.87	0	6	CTSB
COL1A1.4	0	-0.494114	0.997	0.997	0	6	COL1A1
SCG5.4	0	-0.504322	0.069	0.322	0	6	SCG5
MT-ND3.3	0	-0.504436	0.978	0.978	0	6	MT-ND3
FBN1.3	0	-0.526925	0.582	0.759	0	6	FBN1
SPP1.3	0	-0.528147	0.081	0.336	0	6	SPP1
INHBA.2	0	-0.53818	0.679	0.823	0	6	INHBA
TOMM7.1	0	-0.538264	0.983	0.994	0	6	TOMM7
VCAN.4	0	-0.54274	0.719	0.784	0	6	VCAN
PTX3.4	0	-0.544466	0.092	0.376	0	6	PTX3
BGN.4	0	-0.547442	0.77	0.874	0	6	BGN
SPHK1.1	0	-0.555668	0.155	0.532	0	6	SPHK1
CD63.3	0	-0.562512	0.993	0.997	0	6	CD63
HLA-A.3	0	-0.564073	0.371	0.642	0	6	HLA-A
HLA-B.3	0	-0.576632	0.823	0.877	0	6	HLA-B
PCOLCE.2	0	-0.585737	0.25	0.561	0	6	PCOLCE
HLA-C.2	0	-0.587946	0.759	0.876	0	6	HLA-C
PKM.2	0	-0.59498	0.972	0.988	0	6	PKM
TIMP3.4	0	-0.608059	0.224	0.502	0	6	TIMP3
TGFBI.3	0	-0.615924	0.876	0.947	0	6	TGFBI
MMP14.4	0	-0.659831	0.504	0.8	0	6	MMP14
PSAP.4	0	-0.668709	0.811	0.921	0	6	PSAP
TIMP1.3	0	-0.671485	0.746	0.875	0	6	TIMP1
SPOCK1.3	0	-0.673763	0.151	0.613	0	6	SPOCK1
NEAT1.4	0	-0.686628	0.79	0.947	0	6	NEAT1
MT2A.5	0	-0.709976	0.979	0.991	0	6	MT2A
SFRP1.3	0	-0.761984	0.122	0.457	0	6	SFRP1
BEX1.3	0	-0.835497	0.137	0.626	0	6	BEX1
CCND1.4	0	-0.876976	0.589	0.796	0	6	CCND1
SERPINE2.5	0	-0.890894	0.478	0.74	0	6	SERPINE2
COL6A1.4	0	-0.934129	0.709	0.922	0	6	COL6A1
MMP1.4	0	-0.981389	0.019	0.423	0	6	MMP1
COL6A2.3	0	-1.07335	0.724	0.951	0	6	COL6A2
MMP2.4	0	-1.39989	0.5	0.912	0	6	MMP2
POSTN.5	0	-1.76905	0.327	0.817	0	6	POSTN
LUM.4	5.2e-306	-0.527898	0.232	0.455	3.59e-302	6	LUM
IFI16.1	5.61e-306	-0.304704	0.124	0.367	3.88e-302	6	IFI16
DLC1.1	6.39e-306	0.261903	0.801	0.562	4.42e-302	6	DLC1
CCNG1	6.47e-303	0.29419	0.833	0.624	4.47e-299	6	CCNG1
ENAH.2	3.36e-302	0.307208	0.879	0.709	2.32e-298	6	ENAH
CTSC.1	2.41e-298	-0.350543	0.148	0.384	1.67e-294	6	CTSC
HNRNPA1.2	3.43e-295	0.27224	0.999	0.981	2.37e-291	6	HNRNPA1
CHPF	6.24e-294	-0.328681	0.472	0.639	4.31e-290	6	CHPF
CEBPB	5.91e-292	-0.340447	0.572	0.715	4.08e-288	6	CEBPB
IDI1	1.8e-291	0.269707	0.728	0.478	1.24e-287	6	IDI1
ARF6	1.06e-289	0.291195	0.895	0.746	7.34e-286	6	ARF6
PAPPA.3	9.52e-289	-0.471347	0.658	0.801	6.57e-285	6	PAPPA
ITGAE.1	2.71e-285	0.25541	0.884	0.696	1.87e-281	6	ITGAE
CTSA.2	2.51e-283	-0.367818	0.44	0.603	1.73e-279	6	CTSA
PSMA7.1	4.23e-280	-0.262469	0.984	0.989	2.92e-276	6	PSMA7
UCHL1.1	1.8e-278	-0.329295	0.947	0.958	1.24e-274	6	UCHL1
PTP4A2	1.48e-276	0.251471	0.896	0.718	1.02e-272	6	PTP4A2
RABAC1.1	2.43e-276	-0.255194	0.96	0.97	1.68e-272	6	RABAC1
MLLT11	6.95e-276	0.269844	0.866	0.659	4.8e-272	6	MLLT11
CYCS.1	1.59e-275	0.284801	0.958	0.84	1.1e-271	6	CYCS
MFAP2	2.25e-275	-0.30116	0.682	0.801	1.56e-271	6	MFAP2
DNER.2	1.83e-274	-0.260468	0.001	0.2	1.26e-270	6	DNER
PKIG	4.77e-274	0.26875	0.744	0.505	3.29e-270	6	PKIG
NDUFAB1	1.36e-269	-0.286378	0.703	0.791	9.36e-266	6	NDUFAB1
AXL.3	3.23e-265	0.346332	0.919	0.771	2.23e-261	6	AXL
MGLL	3.81e-264	0.302595	0.736	0.517	2.63e-260	6	MGLL
LDHA.3	1.47e-262	0.307754	0.903	0.754	1.01e-258	6	LDHA
TPBG	3.98e-259	-0.285576	0.1	0.314	2.75e-255	6	TPBG
UBB.2	1.03e-258	-0.333268	0.93	0.941	7.08e-255	6	UBB
LIMA1	4.67e-257	-0.30775	0.455	0.622	3.22e-253	6	LIMA1
PLPP4	3.13e-248	-0.277311	0.174	0.388	2.16e-244	6	PLPP4
SLC25A5.2	3.63e-245	0.259152	0.971	0.902	2.51e-241	6	SLC25A5
EMP3.1	6.91e-245	-0.296332	0.949	0.957	4.77e-241	6	EMP3
SPARC.3	8.12e-244	-0.347524	0.998	0.993	5.61e-240	6	SPARC
IER3.1	2.59e-240	0.254055	0.889	0.719	1.79e-236	6	IER3
LTBP2.1	1.49e-233	-0.289791	0.117	0.316	1.03e-229	6	LTBP2
INAFM1	3.69e-222	-0.270221	0.166	0.361	2.55e-218	6	INAFM1
SLC16A3.1	5.92e-222	-0.333185	0.355	0.522	4.09e-218	6	SLC16A3
ANXA5.2	1.1e-216	-0.306223	0.835	0.863	7.61e-213	6	ANXA5
B2M.3	3.31e-216	-0.286082	1	1	2.29e-212	6	B2M
SOX4	2.91e-215	0.278057	0.771	0.579	2.01e-211	6	SOX4
IL32.1	5.42e-214	0.251476	0.565	0.353	3.74e-210	6	IL32
PPIB.2	8.31e-214	-0.286203	0.961	0.948	5.74e-210	6	PPIB
GDF15.5	2.63e-212	-0.477304	0.198	0.384	1.82e-208	6	GDF15
ACTA2.3	6.64e-210	-0.631755	0.299	0.494	4.59e-206	6	ACTA2
LMNA.2	5.07e-208	-0.331353	0.854	0.877	3.5e-204	6	LMNA
HOXB2	1.18e-207	-0.268086	0.204	0.391	8.18e-204	6	HOXB2
LRP1.2	2.18e-203	-0.304479	0.504	0.633	1.51e-199	6	LRP1
HSPA5.4	5.96e-200	-0.457668	0.636	0.703	4.12e-196	6	HSPA5
GSTO1.2	3.45e-199	-0.298024	0.719	0.775	2.39e-195	6	GSTO1
PEG10	1.28e-198	0.284119	0.609	0.403	8.85e-195	6	PEG10
AEBP1.3	4.67e-192	-0.342765	0.508	0.616	3.22e-188	6	AEBP1
MANF.2	9.06e-192	-0.329571	0.607	0.702	6.26e-188	6	MANF
MDK.2	3.22e-190	-0.319925	0.883	0.887	2.22e-186	6	MDK
COL1A2.3	3.86e-190	-0.579346	0.755	0.801	2.67e-186	6	COL1A2
TIMP2.3	6.55e-190	-0.291301	0.789	0.835	4.53e-186	6	TIMP2
HIF1A.2	1.22e-186	-0.291228	0.721	0.796	8.42e-183	6	HIF1A
LMO4	1.79e-186	-0.287604	0.408	0.55	1.23e-182	6	LMO4
CDKN1A.2	1.31e-184	-0.30843	0.701	0.812	9.03e-181	6	CDKN1A
HERPUD1.1	4.38e-182	-0.29504	0.611	0.701	3.03e-178	6	HERPUD1
IGFBP5.3	6.47e-171	0.498328	0.925	0.887	4.47e-167	6	IGFBP5
PRKCDBP.4	4.98e-162	0.272737	0.566	0.385	3.44e-158	6	PRKCDBP
WNT5A	1.62e-161	-0.251645	0.279	0.44	1.12e-157	6	WNT5A
G0S2.3	2.35e-160	-0.392582	0.062	0.215	1.62e-156	6	G0S2
HMGN2.4	3.98e-159	0.270926	0.976	0.897	2.75e-155	6	HMGN2
SDCBP.2	1.36e-154	-0.274321	0.712	0.76	9.42e-151	6	SDCBP
P4HA2.1	5.18e-154	-0.271657	0.286	0.43	3.58e-150	6	P4HA2
SPOCD1	1.03e-153	-0.251208	0.394	0.532	7.12e-150	6	SPOCD1
HMGA1.6	9.21e-149	-0.48028	0.93	0.91	6.36e-145	6	HMGA1
HM13.1	8.65e-146	-0.251104	0.581	0.65	5.97e-142	6	HM13
ANXA1.1	9.12e-145	-0.291181	0.57	0.647	6.3e-141	6	ANXA1
ID3.3	3.64e-138	-0.382279	0.408	0.552	2.51e-134	6	ID3
CRYAB.3	1.02e-129	-0.468461	0.094	0.232	7.01e-126	6	CRYAB
PGK1.1	6.51e-129	-0.263415	0.559	0.632	4.49e-125	6	PGK1
THBS2.3	7.01e-124	-0.343309	0.675	0.757	4.85e-120	6	THBS2
RPN2.1	7.87e-120	-0.254045	0.421	0.522	5.44e-116	6	RPN2
B4GALT1.1	2.28e-119	-0.297043	0.238	0.371	1.58e-115	6	B4GALT1
HSP90B1.3	8.8e-115	-0.317843	0.771	0.78	6.08e-111	6	HSP90B1
UBC.5	2.57e-114	-0.316855	0.911	0.899	1.78e-110	6	UBC
TUBA1A.3	3.13e-107	-0.335874	0.95	0.931	2.16e-103	6	TUBA1A
PDIA3.2	1.97e-104	-0.269314	0.653	0.681	1.36e-100	6	PDIA3
SLC3A2.4	3.76e-103	-0.302389	0.412	0.497	2.6e-99	6	SLC3A2
NUPR1.4	3.15e-98	-0.377271	0.449	0.56	2.17e-94	6	NUPR1
S100A4.2	3.79e-96	-0.420687	0.441	0.537	2.62e-92	6	S100A4
CCL2.2	2.91e-86	0.283572	0.296	0.182	2.01e-82	6	CCL2
HMGA2.3	1.58e-69	-0.254716	0.609	0.636	1.09e-65	6	HMGA2
FN1.4	1.96e-53	-0.253881	0.998	0.997	1.35e-49	6	FN1
PCSK1N.2	1.48e-48	-0.369755	0.336	0.387	1.03e-44	6	PCSK1N
MALAT1.2	5.77e-103	-3.27826	0.679	1	3.98e-99	7	MALAT1
NEAT1.5	2.47e-87	-2.35294	0.113	0.939	1.71e-83	7	NEAT1
S100A11.1	4.9e-73	0.864508	1	0.999	3.38e-69	7	S100A11
H3F3B.1	2.76e-70	-1.12958	0.585	0.994	1.91e-66	7	H3F3B
UBA52	6.22e-67	0.484936	1	1	4.3e-63	7	UBA52
MEG3.1	1.01e-65	-1.1596	0.044	0.818	6.95e-62	7	MEG3
KLF6	6.35e-63	-1.04447	0.044	0.803	4.38e-59	7	KLF6
RPL21.2	5.7e-61	0.505257	1	1	3.94e-57	7	RPL21
CXXC5	2.87e-59	-0.973765	0.107	0.838	1.98e-55	7	CXXC5
UQCRB.2	2e-58	0.8075	1	0.958	1.38e-54	7	UQCRB
RPS24	3.54e-54	0.535895	1	1	2.45e-50	7	RPS24
RPL26	5.95e-51	0.444311	1	1	4.11e-47	7	RPL26
NR2F2	8.62e-51	-0.879438	0.063	0.752	5.95e-47	7	NR2F2
RPS27A	1.7e-49	0.335351	1	1	1.18e-45	7	RPS27A
SKP1.2	2.21e-49	0.863783	0.969	0.91	1.52e-45	7	SKP1
ARL4C.1	2.3e-48	-0.94014	0.126	0.784	1.59e-44	7	ARL4C
RPL39.2	2.61e-48	0.487882	1	1	1.8e-44	7	RPL39
INHBA.3	3.33e-48	-1.05205	0.208	0.816	2.3e-44	7	INHBA
MARCKS.1	1.37e-47	-0.801941	0.465	0.956	9.49e-44	7	MARCKS
CYR61.1	4.83e-47	-1.03062	0.107	0.742	3.34e-43	7	CYR61
SNRPD2	9.08e-47	0.599247	0.994	0.982	6.27e-43	7	SNRPD2
KRT10.2	1.25e-45	-0.757255	0.497	0.963	8.64e-42	7	KRT10
ZFP36L1	8.33e-45	-0.799686	0.138	0.777	5.75e-41	7	ZFP36L1
ANKRD11	9.58e-45	-0.734923	0.05	0.696	6.62e-41	7	ANKRD11
MTDH	4.34e-44	-0.732005	0.377	0.928	3e-40	7	MTDH
TNFRSF12A	4.42e-44	-0.769183	0.409	0.928	3.05e-40	7	TNFRSF12A
RBM39	3.47e-43	-0.716221	0.138	0.772	2.4e-39	7	RBM39
BASP1.1	4.1e-43	-0.747512	0.258	0.866	2.84e-39	7	BASP1
RPL22	4.03e-42	0.400609	1	0.999	2.78e-38	7	RPL22
VMP1.1	1.37e-41	-0.746541	0.182	0.79	9.48e-38	7	VMP1
MYL6.2	3.46e-41	0.611144	1	1	2.39e-37	7	MYL6
CCNI.1	4.58e-41	-0.638984	0.736	0.98	3.17e-37	7	CCNI
UCHL1.2	7.85e-41	0.76148	0.987	0.957	5.42e-37	7	UCHL1
CDC42EP3	1.26e-40	-0.733603	0.126	0.744	8.74e-37	7	CDC42EP3
RPL31.1	1.24e-39	0.370506	1	1	8.57e-36	7	RPL31
SRRM2	1.98e-39	-0.662866	0.157	0.764	1.37e-35	7	SRRM2
PHLDA3	4.78e-39	-0.679944	0.201	0.789	3.31e-35	7	PHLDA3
EVA1B.1	8.99e-39	-0.697041	0.258	0.835	6.21e-35	7	EVA1B
BTG1	4.86e-38	-0.672727	0.101	0.699	3.36e-34	7	BTG1
ARF6.1	1.56e-37	-0.651685	0.164	0.756	1.08e-33	7	ARF6
PNISR	2.02e-37	-0.612347	0.031	0.606	1.4e-33	7	PNISR
ARID5B.3	3.39e-37	-0.79085	0.057	0.627	2.34e-33	7	ARID5B
TXN	8.14e-37	0.547537	1	0.995	5.62e-33	7	TXN
IER3.2	8.28e-37	-0.719325	0.151	0.73	5.72e-33	7	IER3
HIST1H4C.4	1.12e-36	-1.0039	0.031	0.593	7.73e-33	7	HIST1H4C
SLC38A2	1.7e-36	-0.629791	0.038	0.601	1.18e-32	7	SLC38A2
FRMD4A	3.03e-36	-0.646615	0.094	0.669	2.09e-32	7	FRMD4A
TSR3	3.45e-36	-0.599974	0.145	0.735	2.38e-32	7	TSR3
HERPUD1.2	9.59e-36	-0.659708	0.113	0.697	6.62e-32	7	HERPUD1
POLR2J3	1.95e-35	-0.59431	0.031	0.584	1.35e-31	7	POLR2J3
KTN1	3.8e-35	-0.636393	0.352	0.883	2.63e-31	7	KTN1
RPL27.1	4.74e-35	0.289514	1	1	3.28e-31	7	RPL27
RPS3A.1	4.8e-35	0.353613	1	1	3.32e-31	7	RPS3A
PFDN5	9.97e-35	0.454468	0.994	0.996	6.88e-31	7	PFDN5
PHLDA1.2	2.7e-34	-0.759945	0.119	0.671	1.86e-30	7	PHLDA1
N4BP2L2.2	3.63e-34	-0.601245	0.088	0.639	2.5e-30	7	N4BP2L2
USMG5	6.62e-34	0.540615	0.969	0.964	4.58e-30	7	USMG5
RPS25.1	7.85e-34	0.31612	1	1	5.42e-30	7	RPS25
EIF2AK4	1.2e-33	-0.584564	0.132	0.704	8.29e-30	7	EIF2AK4
UBE2S.4	2.19e-33	-0.934906	0.145	0.682	1.52e-29	7	UBE2S
HINT1	3.57e-33	0.387727	1	0.999	2.46e-29	7	HINT1
JUN	1.55e-32	-0.593456	0.019	0.537	1.07e-28	7	JUN
CTDNEP1.1	2.25e-32	-0.562695	0.107	0.653	1.55e-28	7	CTDNEP1
[truncated: 894 more rows]
