# Supplementary material for: Deconstructing heterogeneity of replicative senescence in human mesenchymal stem cells at single cell resolution
Source: GeroScience. 2023 Jun 14;46(1):999–1015. doi: 10.1007/s11357-023-00829-y (PMC10828319; doi:10.1007/s11357-023-00829-y)
Supplement: Supplementary file 6 — Supplementary file6 (XLSX 25 KB) [file 11357_2023_829_MOESM6_ESM.xlsx]

## Sheet: Sheet1
	MSC_T0	MSC_T1	MSC_T2	Changes at two or three time-points
ACAP3	poi	nb	poi	two time-point
ACO1	poi	nb	poi	two time-point
ACP2	poi	nb	poi	two time-point
AFG3L2	poi	nb	poi	two time-point
AGO1	poi	nb	poi	two time-point
AKAP8L	poi	nb	poi	two time-point
ALG1	poi	nb	poi	two time-point
ARHGEF1	poi	nb	poi	two time-point
ARSB	poi	nb	poi	two time-point
ARV1	poi	nb	poi	two time-point
ASB1	poi	nb	poi	two time-point
ATF6	poi	nb	poi	two time-point
BCAS4	poi	nb	poi	two time-point
BCS1L	poi	nb	poi	two time-point
BLOC1S6	poi	nb	poi	two time-point
C16orf52	poi	nb	poi	two time-point
C16orf62	poi	nb	poi	two time-point
C9orf116	poi	nb	poi	two time-point
CBR4	poi	nb	poi	two time-point
CLPTM1	poi	nb	poi	two time-point
CPSF7	poi	nb	poi	two time-point
CS	poi	nb	poi	two time-point
DHRS1	poi	nb	poi	two time-point
DHRS12	poi	nb	poi	two time-point
DPP3	poi	nb	poi	two time-point
EFCAB14	poi	nb	poi	two time-point
EFTUD2	poi	nb	poi	two time-point
EIF5A2	poi	nb	poi	two time-point
ELMOD2	poi	nb	poi	two time-point
ENDOV	poi	nb	poi	two time-point
FAM120AOS	poi	nb	poi	two time-point
FAM199X	poi	nb	poi	two time-point
FNDC3A	poi	nb	poi	two time-point
FUT11	poi	nb	poi	two time-point
GPR108	poi	nb	poi	two time-point
GPR180	poi	nb	poi	two time-point
HELZ	poi	nb	poi	two time-point
HERC1	poi	nb	poi	two time-point
HNRNPLL	poi	nb	poi	two time-point
HOMER1	poi	nb	poi	two time-point
HSPA13	poi	nb	poi	two time-point
IMPACT	poi	nb	poi	two time-point
INTS1	poi	nb	poi	two time-point
ISG20L2	poi	nb	poi	two time-point
KDM3B	poi	nb	poi	two time-point
KIAA0907	poi	nb	poi	two time-point
KIAA2013	poi	nb	poi	two time-point
KLHL36	poi	nb	poi	two time-point
KPNA1	poi	nb	poi	two time-point
LDOC1L	poi	nb	poi	two time-point
LIMK2	poi	nb	poi	two time-point
LIN7C	poi	nb	poi	two time-point
LIX1L	poi	nb	poi	two time-point
LNPK	poi	nb	poi	two time-point
LRCH3	poi	nb	poi	two time-point
LRRC28	poi	nb	poi	two time-point
MAP3K7	poi	nb	poi	two time-point
MAPK12	poi	nb	poi	two time-point
MED15	poi	nb	poi	two time-point
MEGF8	poi	nb	poi	two time-point
MICU1	poi	nb	poi	two time-point
MMGT1	poi	nb	poi	two time-point
MOB1B	poi	nb	poi	two time-point
MRM2	poi	nb	poi	two time-point
MRPL44	poi	nb	poi	two time-point
MSL1	poi	nb	poi	two time-point
MTAP	poi	nb	poi	two time-point
MTMR6	poi	nb	poi	two time-point
MYPOP	poi	nb	poi	two time-point
NAA25	poi	nb	poi	two time-point
NDEL1	poi	nb	poi	two time-point
NKIRAS2	poi	nb	poi	two time-point
NNT	poi	nb	poi	two time-point
NOC4L	poi	nb	poi	two time-point
NR2C2	poi	nb	poi	two time-point
NSF	poi	nb	poi	two time-point
NUB1	poi	nb	poi	two time-point
NUCB1	poi	nb	poi	two time-point
NUP58	poi	nb	poi	two time-point
NUTM2A-AS1	poi	nb	poi	two time-point
P4HTM	poi	nb	poi	two time-point
PET117	poi	nb	poi	two time-point
PIGC	poi	nb	poi	two time-point
PLCB3	poi	nb	poi	two time-point
POM121C	poi	nb	poi	two time-point
PRKACB	poi	nb	poi	two time-point
PRPSAP2	poi	nb	poi	two time-point
PRR14L	poi	nb	poi	two time-point
PTPN2	poi	nb	poi	two time-point
RAB11FIP5	poi	nb	poi	two time-point
RAB35	poi	nb	poi	two time-point
RAP2C	poi	nb	poi	two time-point
RARS2	poi	nb	poi	two time-point
RASA3	poi	nb	poi	two time-point
RBMS2	poi	nb	poi	two time-point
RERE	poi	nb	poi	two time-point
RFT1	poi	nb	poi	two time-point
RIOK3	poi	nb	poi	two time-point
RNF141	poi	nb	poi	two time-point
RNF146	poi	nb	poi	two time-point
RTCA	poi	nb	poi	two time-point
SART1	poi	nb	poi	two time-point
SCYL2	poi	nb	poi	two time-point
SDHAF2	poi	nb	poi	two time-point
SF3B3	poi	nb	poi	two time-point
SLC12A4	poi	nb	poi	two time-point
SLC30A5	poi	nb	poi	two time-point
SMG5	poi	nb	poi	two time-point
SMIM13	poi	nb	poi	two time-point
SRP68	poi	nb	poi	two time-point
SS18	poi	nb	poi	two time-point
ST6GALNAC4	poi	nb	poi	two time-point
SUCO	poi	nb	poi	two time-point
SUMF1	poi	nb	poi	two time-point
SUPT3H	poi	nb	poi	two time-point
TBC1D16	poi	nb	poi	two time-point
TMED5	poi	nb	poi	two time-point
TMEM120A	poi	nb	poi	two time-point
TMEM136	poi	nb	poi	two time-point
TMEM161B-AS1	poi	nb	poi	two time-point
TMEM184B	poi	nb	poi	two time-point
TMEM25	poi	nb	poi	two time-point
TMEM41B	poi	nb	poi	two time-point
TNPO3	poi	nb	poi	two time-point
TRIP10	poi	nb	poi	two time-point
TRMT1	poi	nb	poi	two time-point
TSNAX	poi	nb	poi	two time-point
TST	poi	nb	poi	two time-point
TUBE1	poi	nb	poi	two time-point
TXLNA	poi	nb	poi	two time-point
UBP1	poi	nb	poi	two time-point
USB1	poi	nb	poi	two time-point
ZBED1	poi	nb	poi	two time-point
ZBED5-AS1	poi	nb	poi	two time-point
ZBTB44	poi	nb	poi	two time-point
ZCCHC3	poi	nb	poi	two time-point
ZNF609	poi	nb	poi	two time-point
ZNRD1	poi	nb	poi	two time-point
ADPRHL2	poi	nb	zip	three time-point
APC	poi	nb	zip	three time-point
ASMTL	poi	nb	zip	three time-point
ATP6V0A1	poi	nb	zip	three time-point
DDX50	poi	nb	zip	three time-point
DMAP1	poi	nb	zip	three time-point
DOLK	poi	nb	zip	three time-point
DPAGT1	poi	nb	zip	three time-point
ERICH1	poi	nb	zip	three time-point
FSD1	poi	nb	zip	three time-point
GMPPA	poi	nb	zip	three time-point
OCEL1	poi	nb	zip	three time-point
POLR1C	poi	nb	zip	three time-point
TDP2	poi	nb	zip	three time-point
ALKBH4	poi	zip	poi	two time-point
BOLA1	poi	zip	poi	two time-point
CCDC51	poi	zip	poi	two time-point
CYB561D2	poi	zip	poi	two time-point
DCAF10	poi	zip	poi	two time-point
DCAF11	poi	zip	poi	two time-point
DCAF12	poi	zip	poi	two time-point
DHRS4-AS1	poi	zip	poi	two time-point
FBXO21	poi	zip	poi	two time-point
FRS2	poi	zip	poi	two time-point
GDF11	poi	zip	poi	two time-point
MAK16	poi	zip	poi	two time-point
2007-03-01	poi	zip	poi	two time-point
MINPP1	poi	zip	poi	two time-point
MRPS28	poi	zip	poi	two time-point
NPRL3	poi	zip	poi	two time-point
NUP50-AS1	poi	zip	poi	two time-point
OXR1	poi	zip	poi	two time-point
PCED1A	poi	zip	poi	two time-point
PWWP2A	poi	zip	poi	two time-point
PYCR2	poi	zip	poi	two time-point
RABGGTA	poi	zip	poi	two time-point
RBM10	poi	zip	poi	two time-point
RBM12	poi	zip	poi	two time-point
SPSB2	poi	zip	poi	two time-point
STXBP3	poi	zip	poi	two time-point
TBL2	poi	zip	poi	two time-point
TMEM170A	poi	zip	poi	two time-point
U2AF2	poi	zip	poi	two time-point
YAE1D1	poi	zip	poi	two time-point
ACAA1	poi	zip	nb	three time-point
AIFM1	poi	zip	nb	three time-point
ARID4A	poi	zip	nb	three time-point
CCDC174	poi	zip	nb	three time-point
COL4A3BP	poi	zip	nb	three time-point
EIF2B3	poi	zip	nb	three time-point
GAA	poi	zip	nb	three time-point
GCC2	poi	zip	nb	three time-point
GRB10	poi	zip	nb	three time-point
KIN	poi	zip	nb	three time-point
LAP3	poi	zip	nb	three time-point
NDUFAF1	poi	zip	nb	three time-point
NELFCD	poi	zip	nb	three time-point
NFATC4	poi	zip	nb	three time-point
NOL11	poi	zip	nb	three time-point
PRCP	poi	zip	nb	three time-point
RAB5A	poi	zip	nb	three time-point
RCAN3	poi	zip	nb	three time-point
TOR3A	poi	zip	nb	three time-point
TSR1	poi	zip	nb	three time-point
UTP6	poi	zip	nb	three time-point
ZBED5	poi	zip	nb	three time-point
TRUB2	poi	zinb	nb	three time-point
ABHD14A	nb	poi	nb	two time-point
ACAP2	nb	poi	nb	two time-point
ACTR1B	nb	poi	nb	two time-point
ANKH	nb	poi	nb	two time-point
ARHGAP10	nb	poi	nb	two time-point
ARID4B	nb	poi	nb	two time-point
ATF7IP	nb	poi	nb	two time-point
ATP9A	nb	poi	nb	two time-point
ATXN2	nb	poi	nb	two time-point
B4GALT2	nb	poi	nb	two time-point
B9D2	nb	poi	nb	two time-point
BLMH	nb	poi	nb	two time-point
BPHL	nb	poi	nb	two time-point
BTBD6	nb	poi	nb	two time-point
C11orf68	nb	poi	nb	two time-point
C16orf87	nb	poi	nb	two time-point
C21orf2	nb	poi	nb	two time-point
C7orf49	nb	poi	nb	two time-point
CALCOCO1	nb	poi	nb	two time-point
CAMK1	nb	poi	nb	two time-point
CCDC186	nb	poi	nb	two time-point
CCDC88A	nb	poi	nb	two time-point
CCDC92	nb	poi	nb	two time-point
CD2AP	nb	poi	nb	two time-point
CDC42BPB	nb	poi	nb	two time-point
CDK12	nb	poi	nb	two time-point
CDK13	nb	poi	nb	two time-point
CDK19	nb	poi	nb	two time-point
CEBPZOS	nb	poi	nb	two time-point
CEP350	nb	poi	nb	two time-point
CERS2	nb	poi	nb	two time-point
CHD2	nb	poi	nb	two time-point
CHML	nb	poi	nb	two time-point
CLDND1	nb	poi	nb	two time-point
CLINT1	nb	poi	nb	two time-point
CLIP4	nb	poi	nb	two time-point
CLN8	nb	poi	nb	two time-point
COL27A1	nb	poi	nb	two time-point
CTBS	nb	poi	nb	two time-point
CTCF	nb	poi	nb	two time-point
CTDSPL2	nb	poi	nb	two time-point
DCP2	nb	poi	nb	two time-point
DERA	nb	poi	nb	two time-point
DFFA	nb	poi	nb	two time-point
DIAPH1	nb	poi	nb	two time-point
DNAJC2	nb	poi	nb	two time-point
DUS1L	nb	poi	nb	two time-point
DYNLL2	nb	poi	nb	two time-point
E2F3	nb	poi	nb	two time-point
EEF1AKMT1	nb	poi	nb	two time-point
EFR3A	nb	poi	nb	two time-point
EIF4G3	nb	poi	nb	two time-point
EIF5AL1	nb	poi	nb	two time-point
ELF1	nb	poi	nb	two time-point
ELP2	nb	poi	nb	two time-point
EPC1	nb	poi	nb	two time-point
EPHB4	nb	poi	nb	two time-point
ERC1	nb	poi	nb	two time-point
EVL	nb	poi	nb	two time-point
FAH	nb	poi	nb	two time-point
FAM127C	nb	poi	nb	two time-point
FAM168B	nb	poi	nb	two time-point
FAM171A1	nb	poi	nb	two time-point
FGD5-AS1	nb	poi	nb	two time-point
FMC1	nb	poi	nb	two time-point
FMNL3	nb	poi	nb	two time-point
FRMD8	nb	poi	nb	two time-point
FZR1	nb	poi	nb	two time-point
G3BP2	nb	poi	nb	two time-point
GLI2	nb	poi	nb	two time-point
GLT8D1	nb	poi	nb	two time-point
GPANK1	nb	poi	nb	two time-point
GPATCH2L	nb	poi	nb	two time-point
GPR161	nb	poi	nb	two time-point
GRAMD1A	nb	poi	nb	two time-point
GRK6	nb	poi	nb	two time-point
GRWD1	nb	poi	nb	two time-point
GTF2F1	nb	poi	nb	two time-point
GTF3C1	nb	poi	nb	two time-point
HABP4	nb	poi	nb	two time-point
HADH	nb	poi	nb	two time-point
HDAC7	nb	poi	nb	two time-point
HERC2	nb	poi	nb	two time-point
HIPK1	nb	poi	nb	two time-point
HS2ST1	nb	poi	nb	two time-point
HSD11B1L	nb	poi	nb	two time-point
IMMP1L	nb	poi	nb	two time-point
ITSN2	nb	poi	nb	two time-point
JMJD8	nb	poi	nb	two time-point
KANSL1-AS1	nb	poi	nb	two time-point
KCTD10	nb	poi	nb	two time-point
KDM5A	nb	poi	nb	two time-point
KHSRP	nb	poi	nb	two time-point
KIAA0232	nb	poi	nb	two time-point
KIAA0930	nb	poi	nb	two time-point
KIF3C	nb	poi	nb	two time-point
KLHDC8B	nb	poi	nb	two time-point
KPNA6	nb	poi	nb	two time-point
LGALS8	nb	poi	nb	two time-point
LINC02001	nb	poi	nb	two time-point
LPGAT1	nb	poi	nb	two time-point
LPIN2	nb	poi	nb	two time-point
MAGEF1	nb	poi	nb	two time-point
MAGI1	nb	poi	nb	two time-point
2002-03-01	nb	poi	nb	two time-point
MECP2	nb	poi	nb	two time-point
MINCR	nb	poi	nb	two time-point
MTERF4	nb	poi	nb	two time-point
MTMR9	nb	poi	nb	two time-point
MTURN	nb	poi	nb	two time-point
MUM1	nb	poi	nb	two time-point
MYO1E	nb	poi	nb	two time-point
NCAPH2	nb	poi	nb	two time-point
NCLN	nb	poi	nb	two time-point
NHLRC3	nb	poi	nb	two time-point
NMRK1	nb	poi	nb	two time-point
NOA1	nb	poi	nb	two time-point
NOM1	nb	poi	nb	two time-point
NSD1	nb	poi	nb	two time-point
NSMCE2	nb	poi	nb	two time-point
NUDT3	nb	poi	nb	two time-point
NUMB	nb	poi	nb	two time-point
ODF2	nb	poi	nb	two time-point
PAPD5	nb	poi	nb	two time-point
PDPR	nb	poi	nb	two time-point
PGGT1B	nb	poi	nb	two time-point
PLPPR2	nb	poi	nb	two time-point
PLXNA1	nb	poi	nb	two time-point
PNO1	nb	poi	nb	two time-point
POGZ	nb	poi	nb	two time-point
POLR2D	nb	poi	nb	two time-point
PPP2R5C	nb	poi	nb	two time-point
PRCC	nb	poi	nb	two time-point
PRPF4	nb	poi	nb	two time-point
PRPF4B	nb	poi	nb	two time-point
PRPF8	nb	poi	nb	two time-point
PRR5	nb	poi	nb	two time-point
PSMA3-AS1	nb	poi	nb	two time-point
PSORS1C1	nb	poi	nb	two time-point
PTAR1	nb	poi	nb	two time-point
PTBP3	nb	poi	nb	two time-point
PTPRM	nb	poi	nb	two time-point
RAB27A	nb	poi	nb	two time-point
RAD51C	nb	poi	nb	two time-point
RBFA	nb	poi	nb	two time-point
RCOR3	nb	poi	nb	two time-point
REPIN1	nb	poi	nb	two time-point
REXO4	nb	poi	nb	two time-point
RFTN1	nb	poi	nb	two time-point
RNASET2	nb	poi	nb	two time-point
RNF4	nb	poi	nb	two time-point
RNF8	nb	poi	nb	two time-point
RPP25L	nb	poi	nb	two time-point
RREB1	nb	poi	nb	two time-point
RYK	nb	poi	nb	two time-point
SDHD	nb	poi	nb	two time-point
SEPHS1	nb	poi	nb	two time-point
SETX	nb	poi	nb	two time-point
SFXN1	nb	poi	nb	two time-point
SLC35D1	nb	poi	nb	two time-point
SLC35D2	nb	poi	nb	two time-point
SLC39A3	nb	poi	nb	two time-point
SLC44A2	nb	poi	nb	two time-point
SMAD5	nb	poi	nb	two time-point
SMARCD3	nb	poi	nb	two time-point
SNAPC2	nb	poi	nb	two time-point
SOGA1	nb	poi	nb	two time-point
SOX12	nb	poi	nb	two time-point
SPATA20	nb	poi	nb	two time-point
SRR	nb	poi	nb	two time-point
SSBP2	nb	poi	nb	two time-point
ST3GAL2	nb	poi	nb	two time-point
STAT3	nb	poi	nb	two time-point
SUGP2	nb	poi	nb	two time-point
TAF15	nb	poi	nb	two time-point
TBCC	nb	poi	nb	two time-point
TBRG1	nb	poi	nb	two time-point
THAP7	nb	poi	nb	two time-point
TMEM101	nb	poi	nb	two time-point
TMEM245	nb	poi	nb	two time-point
TMEM251	nb	poi	nb	two time-point
TMEM43	nb	poi	nb	two time-point
TMEM65	nb	poi	nb	two time-point
TMEM99	nb	poi	nb	two time-point
TMX4	nb	poi	nb	two time-point
TNKS1BP1	nb	poi	nb	two time-point
TNRC6A	nb	poi	nb	two time-point
TOPORS-AS1	nb	poi	nb	two time-point
TPRA1	nb	poi	nb	two time-point
TRAK1	nb	poi	nb	two time-point
TRIM37	nb	poi	nb	two time-point
TTC39C	nb	poi	nb	two time-point
TTL	nb	poi	nb	two time-point
UBAP2	nb	poi	nb	two time-point
UBE2W	nb	poi	nb	two time-point
UBN1	nb	poi	nb	two time-point
UCHL5	nb	poi	nb	two time-point
UPF2	nb	poi	nb	two time-point
USP10	nb	poi	nb	two time-point
VPS13C	nb	poi	nb	two time-point
VPS72	nb	poi	nb	two time-point
WAC-AS1	nb	poi	nb	two time-point
WDR5	nb	poi	nb	two time-point
WDR60	nb	poi	nb	two time-point
WIPF2	nb	poi	nb	two time-point
YBEY	nb	poi	nb	two time-point
ZBTB7A	nb	poi	nb	two time-point
ZCCHC11	nb	poi	nb	two time-point
ZCCHC7	nb	poi	nb	two time-point
ZFX	nb	poi	nb	two time-point
ZNF292	nb	poi	nb	two time-point
ZNF652	nb	poi	nb	two time-point
AMDHD2	nb	poi	zip	three time-point
CAPN7	nb	poi	zip	three time-point
CARD10	nb	poi	zip	three time-point
CBL	nb	poi	zip	three time-point
CIB2	nb	poi	zip	three time-point
CPSF4	nb	poi	zip	three time-point
ELP6	nb	poi	zip	three time-point
ERAL1	nb	poi	zip	three time-point
FAM217B	nb	poi	zip	three time-point
HCCS	nb	poi	zip	three time-point
IPO9	nb	poi	zip	three time-point
KEAP1	nb	poi	zip	three time-point
KLF3	nb	poi	zip	three time-point
ROGDI	nb	poi	zip	three time-point
SDHAF3	nb	poi	zip	three time-point
SESTD1	nb	poi	zip	three time-point
SHPRH	nb	poi	zip	three time-point
SPG7	nb	poi	zip	three time-point
TBL1X	nb	poi	zip	three time-point
UBL4A	nb	poi	zip	three time-point
WWC3	nb	poi	zip	three time-point
ZNF618	nb	poi	zip	three time-point
APBB2	nb	zip	poi	three time-point
C15orf40	nb	zip	poi	three time-point
CYB5D2	nb	zip	poi	three time-point
DLG5	nb	zip	poi	three time-point
ELAC2	nb	zip	poi	three time-point
FAIM	nb	zip	poi	three time-point
ITPR2	nb	zip	poi	three time-point
KALRN	nb	zip	poi	three time-point
MPV17L2	nb	zip	poi	three time-point
RARA	nb	zip	poi	three time-point
RPS6KA3	nb	zip	poi	three time-point
ST6GALNAC6	nb	zip	poi	three time-point
TRAF5	nb	zip	poi	three time-point
WDR74	nb	zip	poi	three time-point
ABHD4	nb	zip	nb	two time-point
ABLIM1	nb	zip	nb	two time-point
ADSS	nb	zip	nb	two time-point
AHDC1	nb	zip	nb	two time-point
AK3	nb	zip	nb	two time-point
ALPK2	nb	zip	nb	two time-point
ANKRD50	nb	zip	nb	two time-point
BYSL	nb	zip	nb	two time-point
C1orf131	nb	zip	nb	two time-point
C1orf35	nb	zip	nb	two time-point
CDKN1C	nb	zip	nb	two time-point
CMC1	nb	zip	nb	two time-point
CNTLN	nb	zip	nb	two time-point
COQ2	nb	zip	nb	two time-point
CPNE2	nb	zip	nb	two time-point
CPNE3	nb	zip	nb	two time-point
CREG1	nb	zip	nb	two time-point
CTD-3131K8.2	nb	zip	nb	two time-point
DAAM2	nb	zip	nb	two time-point
DCAF6	nb	zip	nb	two time-point
DCTN6	nb	zip	nb	two time-point
DGCR6	nb	zip	nb	two time-point
DUSP11	nb	zip	nb	two time-point
EGFL7	nb	zip	nb	two time-point
EMC10	nb	zip	nb	two time-point
EPB41L2	nb	zip	nb	two time-point
GPT2	nb	zip	nb	two time-point
GTF2B	nb	zip	nb	two time-point
GXYLT2	nb	zip	nb	two time-point
HIST1H2BD	nb	zip	nb	two time-point
HTATSF1	nb	zip	nb	two time-point
IMMP2L	nb	zip	nb	two time-point
IRAK1	nb	zip	nb	two time-point
KDM1A	nb	zip	nb	two time-point
KLF10	nb	zip	nb	two time-point
LEO1	nb	zip	nb	two time-point
LEPROTL1	nb	zip	nb	two time-point
LPCAT4	nb	zip	nb	two time-point
LRFN4	nb	zip	nb	two time-point
MAGEH1	nb	zip	nb	two time-point
METTL12	nb	zip	nb	two time-point
MEX3A	nb	zip	nb	two time-point
MORN2	nb	zip	nb	two time-point
MRPL50	nb	zip	nb	two time-point
MRPL58	nb	zip	nb	two time-point
MRPS31	nb	zip	nb	two time-point
MTCL1	nb	zip	nb	two time-point
NAGLU	nb	zip	nb	two time-point
NISCH	nb	zip	nb	two time-point
NMRAL1	nb	zip	nb	two time-point
NRM	nb	zip	nb	two time-point
NXN	nb	zip	nb	two time-point
PHAX	nb	zip	nb	two time-point
PPIE	nb	zip	nb	two time-point
PRKG1	nb	zip	nb	two time-point
RAB29	nb	zip	nb	two time-point
RELB	nb	zip	nb	two time-point
RNF41	nb	zip	nb	two time-point
SLC25A23	nb	zip	nb	two time-point
SLC6A9	nb	zip	nb	two time-point
SMAD3	nb	zip	nb	two time-point
SWAP70	nb	zip	nb	two time-point
SYT11	nb	zip	nb	two time-point
TACC2	nb	zip	nb	two time-point
TCHP	nb	zip	nb	two time-point
TMEM159	nb	zip	nb	two time-point
TNFSF12	nb	zip	nb	two time-point
WDR45	nb	zip	nb	two time-point
ZC3H4	nb	zip	nb	two time-point
ARMCX2	nb	zinb	nb	two time-point
BAMBI	nb	zinb	nb	two time-point
C1orf54	nb	zinb	nb	two time-point
COMMD1	nb	zinb	nb	two time-point
DACT1	nb	zinb	nb	two time-point
FAM89A	nb	zinb	nb	two time-point
FH	nb	zinb	nb	two time-point
HARS	nb	zinb	nb	two time-point
HPS1	nb	zinb	nb	two time-point
NDUFS2	nb	zinb	nb	two time-point
PCSK1N	nb	zinb	nb	two time-point
PLPP4	nb	zinb	nb	two time-point
RHOD	nb	zinb	nb	two time-point
SIL1	nb	zinb	nb	two time-point
UNC5B	nb	zinb	nb	two time-point
CHAC1	nb	zinb	zip	three time-point
GPX7	nb	zinb	zip	three time-point
ACOX1	zip	poi	nb	three time-point
AGAP3	zip	poi	nb	three time-point
AP3M2	zip	poi	nb	three time-point
ARHGEF40	zip	poi	nb	three time-point
C6orf226	zip	poi	nb	three time-point
CEP290	zip	poi	nb	three time-point
CLIP3	zip	poi	nb	three time-point
CTDSPL	zip	poi	nb	three time-point
DIS3	zip	poi	nb	three time-point
EFS	zip	poi	nb	three time-point
FLJ20021	zip	poi	nb	three time-point
HIVEP3	zip	poi	nb	three time-point
INPPL1	zip	poi	nb	three time-point
LARP4	zip	poi	nb	three time-point
MBD4	zip	poi	nb	three time-point
NOL4L	zip	poi	nb	three time-point
NUP153	zip	poi	nb	three time-point
PCF11	zip	poi	nb	three time-point
PDS5B	zip	poi	nb	three time-point
POGLUT1	zip	poi	nb	three time-point
RHBDF1	zip	poi	nb	three time-point
SLC10A3	zip	poi	nb	three time-point
TBC1D9	zip	poi	nb	three time-point
TMEM64	zip	poi	nb	three time-point
VPS53	zip	poi	nb	three time-point
WDFY2	zip	poi	nb	three time-point
ZNF830	zip	poi	nb	three time-point
REV3L	zip	poi	zip	two time-point
CAD	zip	nb	poi	three time-point
CTTNBP2NL	zip	nb	poi	three time-point
FURIN	zip	nb	poi	three time-point
GTF2A1	zip	nb	poi	three time-point
KMT2C	zip	nb	poi	three time-point
NPLOC4	zip	nb	poi	three time-point
PANK2	zip	nb	poi	three time-point
PNPLA4	zip	nb	poi	three time-point
SCYL1	zip	nb	poi	three time-point
SIRPA	zip	nb	poi	three time-point
SRGAP2C	zip	nb	poi	three time-point
TMEM42	zip	nb	poi	three time-point
TNPO2	zip	nb	poi	three time-point
TNS2	zip	nb	poi	three time-point
UTP14C	zip	nb	poi	three time-point
CDKN3	zinb	nb	zinb	two time-point
SRGN	zinb	nb	zinb	two time-point
UHRF1	zinb	nb	zinb	two time-point
