# Supplementary material for: Deconstructing heterogeneity of replicative senescence in human mesenchymal stem cells at single cell resolution
Source: GeroScience. 2023 Jun 14;46(1):999–1015. doi: 10.1007/s11357-023-00829-y (PMC10828319; doi:10.1007/s11357-023-00829-y)
Supplement: Supplementary file 7 — Supplementary file7 (XLSX 10 KB) [file 11357_2023_829_MOESM7_ESM.xlsx]

## Sheet: Sheet1
Power-law of the form y = ax^b was fitted.
Cluster	a	b	Correlation	R-squared (cimouted on the logarithmised values)
0	5.258	-0.671	0.757	0.685
1	6.558	-0.609	0.824	0.65
2	8.328	-0.552	0.874	0.542
3	22.063	-0.644	0.784	0.608
4	3.222	-0.266667	0.702	0.399
5	16.71	-0.504	0.809	0.566
6	12.853	-0.578	0.578	0.551
